# Supplementary material for: Plastid Proteomic Analysis in Tomato Fruit Development
Source: PLoS One. 2015 Sep 15;10(9):e0137266. doi: 10.1371/journal.pone.0137266 (PMC4570674; doi:10.1371/journal.pone.0137266)
Supplement: S1 Data — (XLSX) [file pone.0137266.s001.xlsx]

## Sheet: Sheet1
File created with BiNGO (c) on 2013/09/20 at 15:53:49
ontology: namespace
curator: bingo
Selected ontology file : jar:file:E:\Cytoscape_v2.8.3\plugins\BiNGO.jar!/GO_Biological_Process
Selected annotation file : jar:file:E:\Cytoscape_v2.8.3\plugins\BiNGO.jar!/A_thaliana_default
Discarded evidence codes :
Overrepresentation
Selected statistical test : Hypergeometric test
Selected correction : Benjamini & Hochberg False Discovery Rate (FDR) correction
Selected significance level : 0.05
Testing option : Use whole annotation as reference set
The selected cluster :
AT4G38540	AT2G20260	AT4G08900	AT4G37870	AT1G48030	AT5G62530	AT4G35090	AT3G10950	AT5G20490	AT4G27720	AT2G01140	AT3G51550	AT2G20530	AT1G62020	AT5G65750	AT1G72160	AT1G26880	AT4G40030	AT5G39510	AT2G47470	AT2G04350	AT3G05560	AT4G14320	AT1G09640	AT3G58730	ATMG00640	AT2G26890	AT3G44150	AT1G65540	AT2G20420	AT5G03280	AT5G20080	AT1G08830	AT5G14040	AT1G42970	AT3G04400	AT3G17410	AT4G20850	AT1G09740	AT1G26850	AT1G18270	ATMG00160	AT5G61170	AT5G50920	AT1G02500	AT4G38220	AT3G09630	AT5G22880	AT3G54110	AT5G03290
AT5G40650	AT1G03130	AT3G46970	AT5G02500	AT3G52300	AT5G67500	AT3G01280	AT3G55610	AT1G57860	AT3G46010	AT1G53240	AT5G17020	AT1G43710	AT4G34450	AT1G29880	AT1G23100	AT4G13930	AT5G10860	AT5G40760	AT1G13440	AT3G02530	AT5G57655	AT4G13010	AT5G13490	AT1G50030	ATCG00490	AT4G16130	AT2G37170	AT1G59900	AT1G03090	AT5G59840	AT4G11420	AT3G11130	AT5G64290	AT2G13560	AT4G14710	AT3G02090	AT5G52640	AT1G30740	AT1G51760	AT2G44120	AT3G48940	AT5G60600	AT4G04910	AT3G26340	AT5G58590	AT3G03050	AT3G14940	AT2G05830	AT5G23860
AT2G20450	AT4G29040	AT3G44880	AT1G53750	AT5G25880	AT2G21660	AT1G21750	AT1G06620	AT3G11050	AT1G06760	AT1G10630	AT3G25800	AT1G56190	AT1G02560	AT3G26618	AT1G63940	AT4G09800	AT4G11610	AT2G27720	AT5G12370	AT3G19820	AT1G36160	AT2G34250	AT2G37270	AT4G39660	AT5G53480
No annotations were retrieved for the following entities:
AT5G11560	AT4G38540	ATMG00665	ATCG00350	AT5G35160	AT1G16700	AT3G14690	ATCG00680	ATCG00480	AT4G02340	AT4G05180	AT3G02360	AT1G30740	ATCG00580	AT2G32730	ATCG00730	AT4G27720	AT2G44120	AT3G47370	AT5G28050	AT4G04910	AT3G02520	ATCG00540	AT1G07660	AT2G40290	AT4G10040	AT5G65750	ATCG00500	AT4G18360	ATMG01275	ATCG00470	AT4G40030	ATCG00780	ATCG00020	AT1G68620	AT3G48890	AT2G19730	AT3G61760	ATMG00480	AT3G05560	AT1G60690	ATMG00070	AT3G01290	ATMG00640	AT4G15000	ATMG01080	AT1G65540	AT3G58570	AT5G20080	AT3G49870
GO-ID	p-value	corr p-value	x	n	X	N	Description	Genes in test set
6085	0.010808	0.036315	2	8	457	22304	acetyl-CoA biosynthetic process	AT1G09430|AT5G49460
46356	7.3173e-07	6.4872e-06	6	17	457	22304	acetyl-CoA catabolic process	AT2G42790|AT3G14940|AT1G68750|AT4G35260|AT2G46505|AT5G03290
6084	6.338e-08	6.3682e-07	8	28	457	22304	acetyl-CoA metabolic process	AT2G42790|AT3G14940|AT1G68750|AT4G35260|AT2G46505|AT5G03290|AT1G09430|AT5G49460
9060	2.9925e-06	2.5056e-05	6	21	457	22304	aerobic respiration	AT2G42790|AT3G14940|AT1G68750|AT4G35260|AT2G46505|AT5G03290
46164	8.4735e-11	1.2771e-09	14	68	457	22304	alcohol catabolic process	AT3G52930|AT2G01140|AT3G55440|AT2G36460|AT5G58330|AT1G42970|AT5G40760|AT1G13440|AT4G04040|AT1G79550|AT1G12900|AT4G38970|AT5G52920|AT5G08570
6066	1.7638e-07	1.6467e-06	18	200	457	22304	alcohol metabolic process	AT3G52930|AT2G01140|AT3G55440|AT4G37870|AT2G36460|AT5G58330|AT1G42970|AT5G40760|AT1G13440|AT4G04040|AT1G79550|AT5G47770|AT1G12900|AT4G38970|AT5G52920|AT5G60600|AT4G16130|AT5G08570
9310	7.02e-05	0.00048092	6	35	457	22304	amine catabolic process	AT4G08900|AT1G03090|AT4G37930|AT5G62530|AT4G33150|AT4G33010
9308	0.00021907	0.0013516	19	366	457	22304	amine metabolic process	AT4G08900|AT1G02500|AT3G10050|AT3G55610|AT2G44160|AT1G74040|AT5G17920|AT1G03090|AT5G62530|AT1G43710|AT4G14710|AT4G13930|AT1G09620|AT4G33010|AT1G05010|AT4G37930|AT3G61440|AT3G58610|AT4G33150
48856	0.00015774	0.00099059	49	1392	457	22304	anatomical structure development	AT2G44060|AT2G26890|AT3G18130|AT5G63840|AT5G40770|AT4G13940|AT5G03280|AT4G33650|AT4G12420|AT1G13950|AT3G04400|AT3G44880|AT4G29040|AT5G20490|AT4G04040|AT2G21660|AT1G21750|AT5G66680|AT5G52920|AT3G07970|AT5G09810|AT4G36630|AT3G02260|AT1G04160|AT3G13870|AT2G34780|AT3G55610|AT4G35450|AT3G10920|AT5G17020|AT1G12840|AT5G56030|AT3G16640|AT1G55020|AT1G43710|AT4G11150|AT3G19820|AT1G48410|AT1G71820|AT4G23100…
9653	0.010381	0.035675	19	515	457	22304	anatomical structure morphogenesis	AT3G02260|AT1G04160|AT3G13870|AT2G34780|AT5G17020|AT1G12840|AT5G63840|AT3G16640|AT5G03280|AT4G33650|AT4G12420|AT3G19820|AT1G48410|AT4G29040|AT1G71820|AT5G20490|AT5G66680|AT1G36160|AT5G09810
9066	0.00032852	0.0018939	7	64	457	22304	aspartate family amino acid metabolic process	AT3G10050|AT1G02500|AT2G44160|AT1G05010|AT5G17920|AT4G14710|AT4G33150
6754	6.5582e-13	1.8208e-11	15	59	457	22304	ATP biosynthetic process	AT4G38510|AT3G58730|AT4G02620|AT1G19910|AT3G42050|AT4G11150|AT5G62670|AT4G39080|AT5G08690|AT4G04640|AT2G07698|AT2G33040|AT1G07670|AT3G28710|AT3G28715
46034	6.5582e-13	1.8208e-11	15	59	457	22304	ATP metabolic process	AT4G38510|AT3G58730|AT4G02620|AT1G19910|AT3G42050|AT4G11150|AT5G62670|AT4G39080|AT5G08690|AT4G04640|AT2G07698|AT2G33040|AT1G07670|AT3G28710|AT3G28715
42773	0.00078937	0.0040823	4	21	457	22304	ATP synthesis coupled electron transport	AT5G66760|AT5G25450|AT3G52730|AT5G40650
15986	3.7399e-14	1.3605e-12	13	33	457	22304	ATP synthesis coupled proton transport	AT4G38510|AT3G58730|AT4G02620|AT1G19910|AT3G42050|AT4G11150|AT4G39080|AT5G08690|AT4G04640|AT2G07698|AT2G33040|AT3G28710|AT3G28715
9058	2.4416e-16	1.2266e-14	116	2610	457	22304	biosynthetic process	AT4G37870|AT4G11420|AT4G14710|AT3G10950|AT3G62250|AT3G28710|AT5G39850|AT5G60600|AT1G27400|AT3G28715|AT3G04870|AT2G07050|AT3G03050|AT2G05830|AT5G20290|AT1G26880|AT1G43170|AT4G37930|AT4G14320|AT1G09640|AT2G36620|AT3G58730|AT5G09500|AT4G02620|AT1G19910|AT1G42970|AT3G04400|AT4G39080|AT3G45140|AT5G66680|AT3G57490|AT2G07698|AT5G61170|AT1G02500|AT3G54110|AT3G56150|AT3G42050|AT1G33140|AT5G62670|AT4G34555…
9082	0.0020973	0.0093512	3	13	457	22304	branched chain family amino acid biosynthetic process	AT3G10050|AT1G74040|AT3G58610
9081	0.0015639	0.0074319	4	25	457	22304	branched chain family amino acid metabolic process	AT3G10050|AT1G74040|AT1G03090|AT3G58610
16052	1.2011e-11	2.3038e-10	18	111	457	22304	carbohydrate catabolic process	AT3G52930|AT2G01140|AT3G55440|AT5G25980|AT2G40840|AT2G36460|AT5G58330|AT1G42970|AT5G40760|AT1G13440|AT4G04040|AT1G79550|AT5G64860|AT1G12900|AT4G38970|AT5G52920|AT3G07970|AT5G08570
5975	0.00081167	0.0041569	30	782	457	22304	carbohydrate metabolic process	AT3G52930|AT5G25980|AT4G37870|AT2G36460|AT5G63840|AT3G08900|AT1G42970|AT2G36850|AT5G66460|AT4G04040|AT1G79550|AT5G66680|AT5G64860|AT5G52920|AT3G07970|AT5G60600|AT5G08570|AT2G01140|AT3G55440|AT3G03050|AT2G40840|AT5G58330|AT4G23100|AT5G40760|AT1G13440|AT5G57655|AT1G12900|AT4G38970|AT1G68020|AT4G16130
15977	0.00065477	0.0034888	3	9	457	22304	carbon fixation	AT1G67090|AT5G38410|AT1G42970
15976	0.0059497	0.022024	2	6	457	22304	carbon utilization	AT3G01500|AT1G70410
46394	0.0017864	0.00818	15	307	457	22304	carboxylic acid biosynthetic process	AT1G02500|AT3G10050|AT3G55610|AT1G74040|AT5G17920|AT1G55020|AT4G14710|AT2G33150|AT3G45140|AT5G28840|AT1G36160|AT5G52920|AT3G61440|AT3G58610|AT1G79750
46395	1.2648e-05	9.6693e-05	9	70	457	22304	carboxylic acid catabolic process	AT2G42790|AT4G08900|AT3G06860|AT1G03090|AT4G37930|AT5G62530|AT4G33150|AT2G33150|AT4G33010
19752	1.3089e-11	2.4226e-10	42	620	457	22304	carboxylic acid metabolic process	AT4G08900|AT4G35260|AT2G44160|AT1G74040|AT4G37870|AT5G17920|AT4G00570|AT1G03090|AT5G62530|AT1G50480|AT2G13560|AT4G14710|AT2G33150|AT1G09620|AT4G33010|AT3G45140|AT3G15730|AT5G25880|AT5G28840|AT5G52920|AT3G61440|AT1G79750|AT5G60600|AT3G10050|AT1G02500|AT3G55610|AT2G05710|AT5G03290|AT1G55020|AT1G43710|AT5G58330|AT4G13930|AT4G15440|AT2G42790|AT1G13440|AT3G06860|AT1G36160|AT1G05010|AT4G37930|AT3G58610…
16120	0.00028131	0.001658	3	7	457	22304	carotene biosynthetic process	AT1G10830|AT4G14210|AT3G04870
16119	7.5569e-05	0.00051436	4	12	457	22304	carotene metabolic process	AT3G63520|AT1G10830|AT4G14210|AT3G04870
16117	0.00078937	0.0040823	4	21	457	22304	carotenoid biosynthetic process	AT1G10830|AT4G14210|AT1G06820|AT3G04870
16116	0.00023524	0.0014263	5	28	457	22304	carotenoid metabolic process	AT3G63520|AT1G10830|AT4G14210|AT1G06820|AT3G04870
9056	4.0728e-23	3.3052e-21	61	660	457	22304	catabolic process	AT3G52930|AT1G20620|AT4G08900|AT3G22630|AT5G66140|AT5G23540|AT1G03090|AT5G62530|AT1G70320|AT2G33150|AT4G35090|AT4G04040|AT1G79550|AT3G62250|AT5G64860|AT1G75990|AT3G07970|AT4G31300|AT3G14290|AT3G26340|AT5G08570|AT3G63520|AT2G01140|AT3G14940|AT2G40840|AT5G58330|AT1G56450|AT1G68750|AT2G20580|AT1G29150|AT1G12900|AT4G37930|AT4G38970|AT2G27020|AT4G33150|AT5G25980|AT4G35260|AT2G36460|AT2G46505|AT2G05840…
6812	1.3652e-05	0.00010362	18	271	457	22304	cation transport	AT4G38510|AT3G58730|AT4G02620|AT1G19910|AT1G78900|AT3G42050|AT4G11150|AT5G62670|AT4G39080|AT1G04690|AT5G08690|AT4G04640|AT2G07698|AT2G33040|AT1G07670|AT3G28710|AT3G11050|AT3G28715
48468	0.013437	0.043829	9	183	457	22304	cell development	AT4G29040|AT1G04160|AT1G71820|AT2G34780|AT5G20490|AT5G17020|AT3G16640|AT5G03280|AT5G09810
16049	0.0014348	0.0069142	13	240	457	22304	cell growth	AT3G19820|AT1G04160|AT1G71820|AT3G13870|AT5G20490|AT5G66680|AT5G17020|AT1G12840|AT5G63840|AT5G40770|AT3G16640|AT5G09810|AT4G12420
48469	0.0014418	0.0069142	5	41	457	22304	cell maturation	AT1G04160|AT5G20490|AT3G16640|AT5G03280|AT5G09810
9932	0.0080272	0.028805	6	85	457	22304	cell tip growth	AT1G71820|AT3G13870|AT5G20490|AT5G17020|AT3G16640|AT4G12420
44106	5.0406e-05	0.0003569	19	327	457	22304	cellular amine metabolic process	AT4G08900|AT1G02500|AT3G10050|AT3G55610|AT2G44160|AT1G74040|AT5G17920|AT1G03090|AT5G62530|AT1G43710|AT4G14710|AT4G13930|AT1G09620|AT4G33010|AT1G05010|AT4G37930|AT3G61440|AT3G58610|AT4G33150
6519	0.00044736	0.002484	22	483	457	22304	cellular amino acid and derivative metabolic process	AT4G08900|AT1G02500|AT3G10050|AT3G55610|AT2G44160|AT1G74040|AT4G24520|AT5G17920|AT1G12840|AT1G03090|AT5G62530|AT1G43710|AT4G14710|AT4G13930|AT1G09620|AT4G33010|AT4G23100|AT1G05010|AT4G37930|AT3G61440|AT3G58610|AT4G33150
8652	0.0090401	0.031476	8	142	457	22304	cellular amino acid biosynthetic process	AT3G10050|AT1G02500|AT3G55610|AT1G74040|AT5G17920|AT3G61440|AT3G58610|AT4G14710
9063	4.959e-05	0.00035349	6	33	457	22304	cellular amino acid catabolic process	AT4G08900|AT1G03090|AT4G37930|AT5G62530|AT4G33150|AT4G33010
6520	1.5478e-05	0.00011663	19	300	457	22304	cellular amino acid metabolic process	AT4G08900|AT1G02500|AT3G10050|AT3G55610|AT2G44160|AT1G74040|AT5G17920|AT1G03090|AT5G62530|AT1G43710|AT4G14710|AT4G13930|AT1G09620|AT4G33010|AT1G05010|AT4G37930|AT3G61440|AT3G58610|AT4G33150
44249	3.8761e-17	2.2718e-15	113	2444	457	22304	cellular biosynthetic process	AT4G37870|AT4G11420|AT4G14710|AT3G10950|AT3G62250|AT3G28710|AT5G39850|AT5G60600|AT1G27400|AT3G28715|AT3G04870|AT2G07050|AT2G05830|AT5G20290|AT1G26880|AT1G43170|AT4G37930|AT4G14320|AT1G09640|AT2G36620|AT3G58730|AT5G09500|AT4G02620|AT1G19910|AT3G04400|AT3G45140|AT4G39080|AT5G66680|AT3G57490|AT2G07698|AT5G61170|AT1G02500|AT3G54110|AT3G56150|AT3G42050|AT1G33140|AT5G62670|AT4G34555|AT4G31700|AT2G33220…
44275	2.708e-12	5.6018e-11	18	102	457	22304	cellular carbohydrate catabolic process	AT3G52930|AT2G01140|AT3G55440|AT5G25980|AT2G40840|AT2G36460|AT5G58330|AT1G42970|AT5G40760|AT1G13440|AT4G04040|AT1G79550|AT5G64860|AT1G12900|AT4G38970|AT5G52920|AT3G07970|AT5G08570
44262	2.7869e-07	2.5791e-06	27	428	457	22304	cellular carbohydrate metabolic process	AT3G52930|AT5G25980|AT4G37870|AT5G63840|AT2G36460|AT3G08900|AT1G42970|AT2G36850|AT4G04040|AT1G79550|AT5G66680|AT5G64860|AT5G52920|AT3G07970|AT5G60600|AT5G08570|AT2G01140|AT3G55440|AT2G40840|AT5G58330|AT4G23100|AT5G40760|AT1G13440|AT1G12900|AT4G38970|AT1G68020|AT4G16130
44248	5.2674e-15	2.2229e-13	43	513	457	22304	cellular catabolic process	AT1G20620|AT4G08900|AT5G25980|AT3G22630|AT4G35260|AT5G66140|AT5G23540|AT1G03090|AT5G58290|AT5G62530|AT2G46505|AT2G05840|AT1G70320|AT2G47730|AT2G33150|AT4G33010|AT4G35090|AT3G44880|AT4G29040|AT1G53750|AT4G24820|AT3G62250|AT1G75990|AT5G28540|AT4G31300|AT3G14290|AT3G26340|AT3G63520|AT3G14940|AT5G03290|AT1G56450|AT2G42790|AT1G17180|AT1G07890|AT1G68750|AT2G20580|AT3G06860|AT1G29150|AT4G37930|AT2G27020…
7047	0.010808	0.036315	2	8	457	22304	cellular cell wall organization	AT3G07970|AT3G08900
44085	0.002799	0.011955	19	454	457	22304	cellular component biogenesis	AT2G36620|AT3G13870|AT3G03050|AT2G31660|AT5G22880|AT5G20290|AT2G37190|AT5G17020|AT1G79040|AT4G11150|AT3G49010|AT5G59870|AT3G23990|AT4G29040|AT5G13120|AT2G39460|AT1G06760|AT3G50820|AT5G53480
22411	0.0046923	0.018403	3	17	457	22304	cellular component disassembly	AT3G26618|AT1G55020|AT3G07970
16043	4.1103e-08	4.3364e-07	46	935	457	22304	cellular component organization	AT2G41740|AT2G26890|AT5G63840|AT1G78900|AT5G40770|AT4G13940|AT3G08900|AT4G33650|AT4G12420|AT1G59610|AT2G33150|AT4G29040|AT5G20490|AT3G45780|AT5G66680|AT1G01820|AT5G28540|AT3G07970|AT5G58140|AT1G06760|AT5G09810|AT3G26618|AT2G07050|AT3G53750|AT5G50920|AT3G13870|AT2G31660|AT5G22880|AT3G46010|AT4G14960|AT5G17020|AT1G12840|AT1G79040|AT3G16640|AT1G55020|AT4G11150|AT5G59870|AT2G28000|AT3G19820|AT3G23990…
48869	0.0017389	0.0080818	19	435	457	22304	cellular developmental process	AT1G04160|AT3G13870|AT2G34780|AT5G17020|AT1G12840|AT5G63840|AT3G16640|AT5G03280|AT4G33650|AT4G12420|AT3G19820|AT2G36850|AT4G29040|AT1G71820|AT5G20490|AT5G66680|AT3G07970|AT5G28540|AT5G09810
42180	2.1753e-11	3.732e-10	42	630	457	22304	cellular ketone metabolic process	AT4G08900|AT4G35260|AT2G44160|AT1G74040|AT4G37870|AT5G17920|AT4G00570|AT1G03090|AT5G62530|AT1G50480|AT2G13560|AT4G14710|AT2G33150|AT1G09620|AT4G33010|AT3G45140|AT3G15730|AT5G25880|AT5G28840|AT5G52920|AT3G61440|AT1G79750|AT5G60600|AT3G10050|AT1G02500|AT3G55610|AT2G05710|AT5G03290|AT1G55020|AT1G43710|AT5G58330|AT4G13930|AT4G15440|AT2G42790|AT1G13440|AT3G06860|AT1G36160|AT1G05010|AT4G37930|AT3G58610…
44255	0.0018342	0.0082696	18	404	457	22304	cellular lipid metabolic process	AT2G07050|AT3G63520|AT1G10830|AT1G55020|AT2G33150|AT4G15440|AT3G45140|AT2G42790|AT3G15730|AT3G06860|AT5G47770|AT1G36160|AT4G14210|AT5G52920|AT5G60600|AT1G79750|AT1G06820|AT3G04870
51641	6.9203e-14	2.2815e-12	37	415	457	22304	cellular localization	AT2G26890|AT4G23460|AT5G03280|AT1G02130|AT3G11130|AT5G19760|AT5G20490|AT3G45780|AT2G21660|AT4G16143|AT4G17170|AT5G58140|AT3G52850|AT4G31480|AT5G58590|AT1G04160|AT5G50920|AT3G13870|AT1G62020|AT2G31660|AT1G47830|AT4G35450|AT5G17020|AT4G34450|AT5G12370|AT4G23100|AT1G52360|AT3G56190|AT5G39510|AT3G62560|AT2G34250|AT2G43130|AT5G07350|AT4G24190|AT5G22770|AT5G53480|AT2G44610
34622	0.00025931	0.0015632	11	149	457	22304	cellular macromolecular complex assembly	AT3G23990|AT4G29040|AT5G13120|AT2G31660|AT5G22880|AT5G17020|AT1G79040|AT1G06760|AT3G50820|AT5G53480|AT5G59870
34621	0.0001414	0.00090411	12	163	457	22304	cellular macromolecular complex subunit organization	AT3G26618|AT3G23990|AT4G29040|AT5G13120|AT2G31660|AT5G22880|AT5G17020|AT1G79040|AT1G06760|AT3G50820|AT5G53480|AT5G59870
34645	7.6445e-06	6.0638e-05	56	1486	457	22304	cellular macromolecule biosynthetic process	AT5G28060|AT4G11420|AT1G13950|AT1G09620|AT1G74270|AT2G36850|AT3G10950|AT3G62250|AT5G03850|AT5G39850|AT1G27400|AT4G18100|AT2G05830|AT5G20290|AT5G35530|AT3G49010|AT4G34670|AT1G26880|AT5G02610|AT1G43170|AT1G29970|AT1G48830|AT4G14320|AT1G09640|AT2G36620|AT5G67510|AT5G09500|AT4G25740|AT5G63840|AT3G08900|AT5G27640|AT3G04400|AT2G20450|AT2G39460|AT5G66680|AT3G57490|AT4G16720|AT2G09990|AT3G52580|AT5G58420…
44265	4.1958e-07	3.816e-06	21	282	457	22304	cellular macromolecule catabolic process	AT3G22630|AT5G66140|AT5G23540|AT5G58290|AT2G05840|AT1G70320|AT1G56450|AT4G29040|AT1G53750|AT2G20580|AT4G24820|AT3G62250|AT1G29150|AT1G75990|AT5G28540|AT4G31300|AT2G27020|AT1G16470|AT3G05530|AT3G14290|AT3G26340
70727	2.03e-08	2.3029e-07	22	258	457	22304	cellular macromolecule localization	AT5G50920|AT1G47830|AT1G62020|AT2G31660|AT2G26890|AT4G35450|AT4G23460|AT5G17020|AT5G03280|AT3G11130|AT4G34450|AT4G23100|AT1G52360|AT3G56190|AT5G39510|AT3G62560|AT4G16143|AT5G22770|AT3G52850|AT4G31480|AT5G53480|AT5G58590
44260	8.8604e-06	6.9759e-05	111	3667	457	22304	cellular macromolecule metabolic process	AT5G66140|AT4G11420|AT3G10950|AT3G62250|AT1G17720|AT5G58140|AT1G75990|AT5G39850|AT1G27400|AT3G26340|AT3G51550|AT2G05830|AT5G20290|AT2G40840|AT1G19570|AT1G26880|AT1G43170|AT1G76700|AT1G29150|AT4G14320|AT1G09640|AT2G36620|AT1G24510|AT5G09500|AT2G26890|AT2G05840|AT3G04400|AT3G17410|AT5G66680|AT5G26360|AT3G57490|AT5G61640|AT3G13470|AT5G61170|AT2G29960|AT3G56150|AT1G33140|AT4G31700|AT4G34555|AT3G09200…
43094	4.0191e-07	3.6871e-06	9	47	457	22304	cellular metabolic compound salvage	AT1G70580|AT2G33220|AT1G27450|AT4G34700|AT5G04140|AT4G37930|AT3G54110|AT5G37510|AT4G14710
44237	1.4119e-40	2.128e-38	242	5407	457	22304	cellular metabolic process	AT2G20260|AT4G08900|AT4G37870|AT1G03090|AT5G62530|AT4G11420|AT2G13560|AT4G14710|AT4G35090|AT3G10950|AT5G60600|AT3G26340|AT2G01140|AT3G51550|AT3G14940|AT2G05830|AT1G26880|AT1G43170|AT4G14320|AT1G65930|AT1G09640|AT5G25980|AT3G58730|AT5G09500|AT2G26890|AT1G19910|AT2G05840|AT1G08830|AT2G47730|AT1G42970|AT3G04400|AT3G17410|AT3G45140|AT3G57490|AT5G61170|AT1G02500|AT4G24520|AT3G54110|AT5G03290|AT3G42050…
44271	5.5284e-09	6.704e-08	28	378	457	22304	cellular nitrogen compound biosynthetic process	AT3G58730|AT4G02620|AT1G74040|AT5G17920|AT1G19910|AT1G74470|AT4G14710|AT4G39080|AT5G08690|AT4G04640|AT2G07698|AT3G28710|AT3G61440|AT3G28715|AT4G38510|AT3G10050|AT1G02500|AT1G27450|AT3G55610|AT3G42050|AT4G11150|AT5G62670|AT4G23100|AT3G48730|AT2G33040|AT1G07670|AT3G58610|AT1G69740
34641	0.0011806	0.0058201	48	1484	457	22304	cellular nitrogen compound metabolic process	AT3G52930|AT4G08900|AT3G58730|AT2G44160|AT4G02620|AT1G74040|AT5G17920|AT1G19910|AT2G36460|AT1G03090|AT5G62530|AT1G74470|AT4G14710|AT1G09620|AT4G33010|AT4G39080|AT3G44880|AT5G28840|AT2G21660|AT5G08690|AT4G04640|AT2G07698|AT3G28710|AT3G61440|AT3G28715|AT2G01140|AT1G27450|AT4G38510|AT3G10050|AT1G02500|AT3G55610|AT3G42050|AT4G11150|AT1G43710|AT4G13930|AT5G62670|AT5G40760|AT4G23100|AT3G48730|AT1G05010…
44247	0.0046923	0.018403	3	17	457	22304	cellular polysaccharide catabolic process	AT2G40840|AT5G64860|AT3G07970
9987	6.1925e-51	1.6333e-48	307	7393	457	22304	cellular process	AT2G20260|AT4G08900|AT4G37870|AT1G03090|AT5G62530|AT4G11420|AT3G11130|AT2G13560|AT4G14710|AT4G35090|AT3G10950|AT5G20490|AT5G60600|AT3G26340|AT5G58590|AT2G01140|AT3G51550|AT3G03050|AT3G14940|AT2G05830|AT5G23860|AT1G62020|AT2G32670|AT1G26880|AT1G43170|AT5G39510|AT2G47470|AT4G14320|AT1G65930|AT1G09640|AT5G25980|AT3G58730|AT5G09500|AT2G26890|AT2G37190|AT1G19910|AT2G05840|AT5G03280|AT1G08830|AT2G47730…
44257	1.1516e-07	1.1045e-06	21	261	457	22304	cellular protein catabolic process	AT3G22630|AT5G66140|AT5G23540|AT5G58290|AT2G05840|AT1G70320|AT1G56450|AT4G29040|AT1G53750|AT2G20580|AT4G24820|AT3G62250|AT1G29150|AT1G75990|AT5G28540|AT4G31300|AT2G27020|AT1G16470|AT3G05530|AT3G14290|AT3G26340
43623	0.00027664	0.0016489	8	82	457	22304	cellular protein complex assembly	AT3G23990|AT4G29040|AT5G13120|AT2G31660|AT5G17020|AT1G79040|AT3G50820|AT5G53480
34613	1.3055e-07	1.2408e-06	20	240	457	22304	cellular protein localization	AT5G50920|AT1G47830|AT1G62020|AT2G31660|AT2G26890|AT4G35450|AT4G23460|AT5G17020|AT4G34450|AT3G11130|AT1G52360|AT3G56190|AT5G39510|AT3G62560|AT4G16143|AT5G22770|AT3G52850|AT4G31480|AT5G53480|AT5G58590
44267	3.9428e-10	5.3329e-09	104	2767	457	22304	cellular protein metabolic process	AT5G66140|AT4G11420|AT3G10950|AT3G62250|AT1G17720|AT5G58140|AT1G75990|AT5G39850|AT1G27400|AT3G26340|AT3G51550|AT2G05830|AT5G20290|AT1G19570|AT1G26880|AT1G43170|AT1G76700|AT1G29150|AT4G14320|AT1G09640|AT2G36620|AT1G24510|AT5G09500|AT2G26890|AT2G05840|AT3G04400|AT3G17410|AT5G66680|AT5G26360|AT3G57490|AT5G61640|AT3G13470|AT5G61170|AT2G29960|AT3G56150|AT1G33140|AT4G34555|AT4G31700|AT3G09200|AT1G74310…
45333	2.7368e-08	2.9766e-07	11	59	457	22304	cellular respiration	AT2G42790|AT5G66760|AT3G14940|AT1G68750|AT4G35260|AT1G77120|AT5G25450|AT3G52730|AT2G46505|AT5G03290|AT5G40650
70301	0.00028131	0.001658	3	7	457	22304	cellular response to hydrogen peroxide	AT1G20620|AT4G35090|AT1G07890
6995	0.010808	0.036315	2	8	457	22304	cellular response to nitrogen starvation	AT1G20620|AT4G35090
34599	1.7837e-05	0.00013346	5	17	457	22304	cellular response to oxidative stress	AT1G20620|AT4G35090|AT1G07890|AT3G10920|AT1G08830
71450	0.0082171	0.028897	2	7	457	22304	cellular response to oxygen radical	AT3G10920|AT1G08830
34614	8.9547e-06	6.9979e-05	5	15	457	22304	cellular response to reactive oxygen species	AT1G20620|AT4G35090|AT1G07890|AT3G10920|AT1G08830
71451	0.0082171	0.028897	2	7	457	22304	cellular response to superoxide	AT3G10920|AT1G08830
9658	0.0021314	0.0094482	6	65	457	22304	chloroplast organization	AT5G50920|AT3G45780|AT5G15450|AT5G58140|AT4G33650|AT2G28000
9902	0.013709	0.043829	2	9	457	22304	chloroplast relocation	AT3G45780|AT5G58140
9109	2.9925e-06	2.5056e-05	6	21	457	22304	coenzyme catabolic process	AT2G42790|AT3G14940|AT1G68750|AT4G35260|AT2G46505|AT5G03290
6732	2.2737e-08	2.5519e-07	16	137	457	22304	coenzyme metabolic process	AT3G52930|AT2G01140|AT3G14940|AT4G35260|AT2G36460|AT5G03290|AT2G46505|AT1G09430|AT5G49460|AT1G50480|AT2G42790|AT4G23100|AT5G40760|AT1G68750|AT4G38970|AT1G65930
51187	3.9011e-06	3.2153e-05	7	33	457	22304	cofactor catabolic process	AT2G42790|AT3G44880|AT3G14940|AT1G68750|AT4G35260|AT2G46505|AT5G03290
51186	2.8645e-08	3.0837e-07	20	219	457	22304	cofactor metabolic process	AT3G52930|AT2G01140|AT3G14940|AT4G35260|AT2G36460|AT5G03290|AT2G46505|AT1G74470|AT1G09430|AT5G49460|AT1G50480|AT2G42790|AT3G44880|AT4G23100|AT5G40760|AT1G68750|AT3G48730|AT4G38970|AT1G69740|AT1G65930
7010	0.014805	0.046626	6	97	457	22304	cytoskeleton organization	AT3G13870|AT3G53750|AT2G41740|AT3G46010|AT4G14960|AT5G09810
6952	3.3549e-06	2.787e-05	32	637	457	22304	defense response	AT4G37870|AT5G63840|AT5G03280|AT5G06290|AT2G39730|AT1G08830|AT2G47730|AT4G03280|AT3G44880|AT5G50850|AT5G52640|AT3G60190|AT2G21660|AT1G20020|AT5G60600|AT1G06680|AT4G35450|AT3G10920|AT1G64790|AT3G16640|AT5G56030|AT1G55020|AT4G11150|AT4G39090|AT1G48410|AT4G23100|AT1G13440|AT3G01500|AT4G20260|AT4G37930|AT1G73260|AT1G65930
42742	2.3545e-13	7.3058e-12	25	193	457	22304	defense response to bacterium	AT5G63840|AT5G06290|AT5G03280|AT2G39730|AT1G08830|AT2G47730|AT4G03280|AT3G44880|AT5G50850|AT5G52640|AT1G20020|AT1G06680|AT1G64790|AT3G10920|AT4G35450|AT3G16640|AT4G11150|AT1G55020|AT4G39090|AT4G23100|AT1G13440|AT3G01500|AT4G20260|AT1G73260|AT1G65930
9816	0.0021007	0.0093512	4	27	457	22304	defense response to bacterium, incompatible interaction	AT3G44880|AT4G23100|AT4G35450|AT1G55020
9814	0.00031118	0.0018059	9	105	457	22304	defense response, incompatible interaction	AT3G44880|AT4G23100|AT3G01500|AT4G35450|AT4G37870|AT1G20020|AT1G55020|AT5G03280|AT5G60600
48588	0.0099667	0.034362	6	89	457	22304	developmental cell growth	AT1G04160|AT1G71820|AT5G20490|AT5G17020|AT3G16640|AT5G09810
48589	8.1769e-05	0.00054599	14	203	457	22304	developmental growth	AT3G13870|AT1G04160|AT5G17020|AT1G12840|AT5G63840|AT3G16640|AT4G12420|AT3G19820|AT2G36850|AT4G29040|AT1G71820|AT5G20490|AT5G66680|AT5G09810
60560	0.0039513	0.016157	10	179	457	22304	developmental growth involved in morphogenesis	AT3G19820|AT1G71820|AT3G13870|AT5G20490|AT5G66680|AT5G17020|AT1G12840|AT5G63840|AT3G16640|AT4G12420
21700	0.0041616	0.016694	5	52	457	22304	developmental maturation	AT1G04160|AT5G20490|AT3G16640|AT5G03280|AT5G09810
32502	9.5119e-05	0.00061945	61	1820	457	22304	developmental process	AT2G44060|AT1G78900|AT5G40770|AT4G13940|AT4G12420|AT4G33650|AT1G13950|AT2G36850|AT5G20490|AT3G15730|AT4G04040|AT3G07970|AT5G09810|AT4G36630|AT2G07050|AT3G51550|AT3G02260|AT1G04160|AT2G34780|AT4G35450|AT3G10920|AT1G12840|AT5G56030|AT1G55020|AT2G28000|AT1G71820|AT1G43170|AT2G47470|AT2G26890|AT3G18130|AT5G63840|AT5G03280|AT4G24220|AT3G04400|AT3G44880|AT4G29040|AT2G21660|AT1G21750|AT5G66680|AT5G52920…
43648	0.0076576	0.027573	5	60	457	22304	dicarboxylic acid metabolic process	AT5G25880|AT4G00570|AT1G79750|AT2G13560|AT5G58330
22900	0.00014114	0.00090411	7	56	457	22304	electron transport chain	AT4G03280|AT5G66760|AT4G04640|AT5G25450|AT3G52730|AT5G17770|AT5G40650
9790	0.00023209	0.0014236	21	429	457	22304	embryonic development	AT2G44060|AT2G34780|AT3G55610|AT2G26890|AT3G10920|AT4G11150|AT4G13940|AT1G43710|AT2G28000|AT3G04400|AT1G48410|AT1G07890|AT4G04040|AT1G21750|AT1G43170|AT1G50030|AT1G36160|AT2G47470|AT5G37510|AT4G36630|AT5G19820
9793	0.00026883	0.0016114	19	372	457	22304	embryonic development ending in seed dormancy	AT2G44060|AT2G34780|AT3G55610|AT2G26890|AT3G10920|AT4G11150|AT4G13940|AT1G43710|AT3G04400|AT1G48410|AT1G07890|AT4G04040|AT1G43170|AT1G50030|AT1G36160|AT2G47470|AT5G37510|AT4G36630|AT5G19820
15985	3.7399e-14	1.3605e-12	13	33	457	22304	energy coupled proton transport, down electrochemical gradient	AT4G38510|AT3G58730|AT4G02620|AT1G19910|AT3G42050|AT4G11150|AT4G39080|AT5G08690|AT4G04640|AT2G07698|AT2G33040|AT3G28710|AT3G28715
15980	2.7368e-08	2.9766e-07	11	59	457	22304	energy derivation by oxidation of organic compounds	AT2G42790|AT5G66760|AT3G14940|AT1G68750|AT4G35260|AT1G77120|AT5G25450|AT3G52730|AT2G46505|AT5G03290|AT5G40650
6888	0.0016381	0.0077496	3	12	457	22304	ER to Golgi vesicle-mediated transport	AT3G13870|AT4G17170|AT1G02130
51234	1.2289e-16	6.4824e-15	83	1514	457	22304	establishment of localization	AT2G37170|AT1G06400|AT4G23460|AT4G35100|AT5G59840|AT1G78900|AT3G11130|AT5G64290|AT4G00430|AT1G59610|AT5G19760|AT5G20490|AT3G60190|AT3G18820|AT3G28710|AT4G17170|AT5G58140|AT4G31480|AT3G28715|AT5G58590|AT3G02260|AT1G04160|AT1G62020|AT4G35450|AT2G32670|AT1G11890|AT1G72160|AT5G60860|AT5G58070|AT5G39510|AT3G62560|AT2G33040|AT3G23400|AT1G07670|AT5G07350|AT5G22770|AT3G59920|AT3G58730|AT2G26890|AT4G02620…
51649	1.3994e-13	4.4738e-12	35	381	457	22304	establishment of localization in cell	AT2G26890|AT4G23460|AT1G02130|AT3G11130|AT5G19760|AT5G20490|AT3G45780|AT2G21660|AT4G16143|AT4G17170|AT5G58140|AT3G52850|AT4G31480|AT5G58590|AT5G50920|AT3G13870|AT1G04160|AT1G62020|AT2G31660|AT1G47830|AT4G35450|AT5G17020|AT4G34450|AT5G12370|AT1G52360|AT3G56190|AT5G39510|AT3G62560|AT2G34250|AT2G43130|AT5G07350|AT4G24190|AT5G22770|AT5G53480|AT2G44610
51667	0.013709	0.043829	2	9	457	22304	establishment of plastid localization	AT3G45780|AT5G58140
45184	1.8405e-10	2.6239e-09	28	325	457	22304	establishment of protein localization	AT3G59920|AT1G06400|AT2G26890|AT4G23460|AT5G59840|AT3G11130|AT3G18820|AT4G16143|AT3G52850|AT4G31480|AT5G58590|AT5G50920|AT2G31660|AT1G62020|AT1G47830|AT4G35450|AT5G17020|AT4G34450|AT5G60860|AT3G56190|AT1G52360|AT3G62560|AT5G39510|AT2G34250|AT5G07350|AT4G24190|AT5G22770|AT5G53480
6635	0.014064	0.044692	3	25	457	22304	fatty acid beta-oxidation	AT2G42790|AT3G06860|AT2G33150
6631	0.0028519	0.012083	10	171	457	22304	fatty acid metabolic process	AT4G15440|AT2G42790|AT3G45140|AT3G15730|AT3G06860|AT1G36160|AT5G52920|AT1G55020|AT1G79750|AT2G33150
10154	8.3794e-05	0.00055252	23	459	457	22304	fruit development	AT2G44060|AT2G34780|AT3G55610|AT2G26890|AT3G10920|AT1G43710|AT4G11150|AT4G13940|AT3G04400|AT1G48410|AT3G44880|AT1G07890|AT5G20490|AT4G04040|AT1G21750|AT1G43170|AT1G50030|AT1G36160|AT2G47470|AT5G52920|AT5G37510|AT4G36630|AT5G19820
48229	0.012402	0.041016	10	212	457	22304	gametophyte development	AT2G07050|AT2G36850|AT4G34200|AT5G17310|AT5G17020|AT2G47470|AT1G78900|AT5G28540|AT3G07970|AT3G05530
10467	0.0004813	0.0026585	52	1578	457	22304	gene expression	AT5G28060|AT4G11420|AT1G09620|AT1G13950|AT1G74270|AT3G10950|AT3G62250|AT5G03850|AT5G39850|AT1G27400|AT4G18100|AT2G05830|AT5G20290|AT5G35530|AT3G49010|AT4G34670|AT1G26880|AT5G02610|AT1G43170|AT1G29970|AT1G48830|AT4G14320|AT1G09640|AT2G36620|AT5G67510|AT5G09500|AT4G25740|AT5G27640|AT3G04400|AT2G20450|AT2G39460|AT3G57490|AT4G16720|AT2G09990|AT3G52580|AT5G58420|AT5G45775|AT3G26618|AT1G66580|AT5G61170…
6091	2.3969e-30	2.2988e-28	42	199	457	22304	generation of precursor metabolites and energy	AT3G58730|AT4G35260|AT4G02620|AT1G19910|AT5G17770|AT2G46505|AT1G42970|AT4G03280|AT4G39080|AT5G66760|AT4G04040|AT1G79550|AT1G54780|AT5G08690|AT1G77120|AT5G25450|AT4G04640|AT2G07698|AT3G28710|AT5G52920|AT3G52730|AT5G40650|AT3G28715|AT5G08570|AT4G12800|AT4G38510|AT3G55440|AT1G06680|AT3G14940|AT1G61520|AT1G79040|AT3G42050|AT5G03290|AT4G11150|AT5G58330|AT2G42790|AT1G13440|AT1G68750|AT2G33040|AT1G12900…
6094	0.0024457	0.010536	2	4	457	22304	gluconeogenesis	AT1G13440|AT4G37870
6007	2.2366e-11	3.732e-10	14	62	457	22304	glucose catabolic process	AT3G52930|AT2G01140|AT3G55440|AT2G36460|AT5G58330|AT1G42970|AT5G40760|AT1G13440|AT4G04040|AT1G79550|AT1G12900|AT4G38970|AT5G52920|AT5G08570
6006	3.0465e-12	6.1808e-11	15	65	457	22304	glucose metabolic process	AT3G52930|AT2G01140|AT3G55440|AT4G37870|AT2G36460|AT5G58330|AT1G42970|AT5G40760|AT1G13440|AT4G04040|AT1G79550|AT1G12900|AT4G38970|AT5G52920|AT5G08570
9065	0.0082171	0.028897	2	7	457	22304	glutamine family amino acid catabolic process	AT4G08900|AT5G62530
6546	0.010808	0.036315	2	8	457	22304	glycine catabolic process	AT4G37930|AT4G33010
19464	0.0024457	0.010536	2	4	457	22304	glycine decarboxylation via glycine cleavage system	AT4G37930|AT4G33010
6544	0.0032365	0.013496	3	15	457	22304	glycine metabolic process	AT4G37930|AT4G13930|AT4G33010
6096	9.1578e-08	8.8637e-07	9	40	457	22304	glycolysis	AT1G13440|AT3G55440|AT4G04040|AT1G79550|AT1G12900|AT5G52920|AT5G58330|AT5G08570|AT1G42970
7030	0.0059497	0.022024	2	6	457	22304	Golgi organization	AT1G78900|AT4G11150
6896	0.0040209	0.016191	2	5	457	22304	Golgi to vacuole transport	AT5G39510|AT3G52850
48193	0.00011336	0.00073369	6	38	457	22304	Golgi vesicle transport	AT3G13870|AT5G39510|AT2G43130|AT4G17170|AT1G02130|AT3G52850
40007	6.9578e-05	0.00048092	17	279	457	22304	growth	AT1G04160|AT3G13870|AT5G17020|AT1G12840|AT5G63840|AT3G16640|AT5G40770|AT1G55020|AT4G12420|AT4G31700|AT3G19820|AT2G36850|AT4G29040|AT1G71820|AT5G20490|AT5G66680|AT5G09810
46483	1.6967e-07	1.5982e-06	24	340	457	22304	heterocycle metabolic process	AT1G27450|AT4G38510|AT3G58730|AT3G55610|AT4G02620|AT1G19910|AT3G42050|AT5G62530|AT1G74470|AT4G11150|AT1G50480|AT5G62670|AT4G39080|AT3G44880|AT4G23100|AT5G08690|AT3G48730|AT4G04640|AT2G07698|AT2G33040|AT1G07670|AT3G28710|AT1G69740|AT3G28715
19320	2.8224e-11	4.4442e-10	14	63	457	22304	hexose catabolic process	AT3G52930|AT2G01140|AT3G55440|AT2G36460|AT5G58330|AT1G42970|AT5G40760|AT1G13440|AT4G04040|AT1G79550|AT1G12900|AT4G38970|AT5G52920|AT5G08570
19318	4.951e-10	6.5292e-09	15	91	457	22304	hexose metabolic process	AT3G52930|AT2G01140|AT3G55440|AT4G37870|AT2G36460|AT5G58330|AT1G42970|AT5G40760|AT1G13440|AT4G04040|AT1G79550|AT1G12900|AT4G38970|AT5G52920|AT5G08570
42744	0.00016323	0.001019	3	6	457	22304	hydrogen peroxide catabolic process	AT1G20620|AT4G35090|AT1G07890
42743	0.00065477	0.0034888	3	9	457	22304	hydrogen peroxide metabolic process	AT1G20620|AT4G35090|AT1G07890
6818	5.9085e-14	2.0108e-12	14	42	457	22304	hydrogen transport	AT4G38510|AT3G58730|AT4G02620|AT1G19910|AT1G78900|AT3G42050|AT4G11150|AT4G39080|AT5G08690|AT4G04640|AT2G07698|AT2G33040|AT3G28710|AT3G28715
6955	0.010747	0.036315	12	272	457	22304	immune response	AT1G48410|AT3G44880|AT4G23100|AT3G01500|AT2G21660|AT4G35450|AT4G37870|AT1G20020|AT4G37930|AT1G55020|AT5G03280|AT5G60600
2376	0.014325	0.045384	12	283	457	22304	immune system process	AT1G48410|AT3G44880|AT4G23100|AT3G01500|AT2G21660|AT4G35450|AT4G37870|AT1G20020|AT4G37930|AT1G55020|AT5G03280|AT5G60600
45087	0.0070293	0.025572	12	257	457	22304	innate immune response	AT1G48410|AT3G44880|AT4G23100|AT3G01500|AT2G21660|AT4G35450|AT4G37870|AT1G20020|AT4G37930|AT1G55020|AT5G03280|AT5G60600
6886	6.4858e-08	6.4552e-07	20	230	457	22304	intracellular protein transport	AT5G50920|AT1G47830|AT1G62020|AT2G31660|AT2G26890|AT4G35450|AT4G23460|AT5G17020|AT4G34450|AT3G11130|AT1G52360|AT3G56190|AT5G39510|AT3G62560|AT4G16143|AT5G22770|AT3G52850|AT4G31480|AT5G53480|AT5G58590
46907	1.9758e-10	2.7793e-09	28	326	457	22304	intracellular transport	AT2G26890|AT4G23460|AT1G02130|AT3G11130|AT5G19760|AT5G20490|AT2G21660|AT4G16143|AT4G17170|AT3G52850|AT4G31480|AT5G58590|AT3G13870|AT5G50920|AT1G04160|AT1G62020|AT2G31660|AT1G47830|AT4G35450|AT5G17020|AT4G34450|AT3G56190|AT1G52360|AT3G62560|AT5G39510|AT2G43130|AT5G22770|AT5G53480
34220	6.891e-13	1.8641e-11	13	40	457	22304	ion transmembrane transport	AT4G38510|AT3G58730|AT4G02620|AT1G19910|AT3G42050|AT4G11150|AT4G39080|AT5G08690|AT4G04640|AT2G07698|AT2G33040|AT3G28710|AT3G28715
6811	3.3197e-05	0.00024321	20	345	457	22304	ion transport	AT5G67500|AT4G38510|AT3G58730|AT3G01280|AT4G02620|AT1G19910|AT3G42050|AT1G78900|AT4G11150|AT5G62670|AT4G39080|AT1G04690|AT5G08690|AT4G04640|AT2G07698|AT2G33040|AT1G07670|AT3G28710|AT3G11050|AT3G28715
6102	5.1208e-05	0.00036016	4	11	457	22304	isocitrate metabolic process	AT4G35260|AT2G05710|AT5G03290|AT1G65930
8299	0.0055954	0.021388	7	104	457	22304	isoprenoid biosynthetic process	AT2G07050|AT1G10830|AT5G47770|AT4G14210|AT5G60600|AT1G06820|AT3G04870
6720	0.0044798	0.017835	8	126	457	22304	isoprenoid metabolic process	AT2G07050|AT3G63520|AT1G10830|AT5G47770|AT4G14210|AT5G60600|AT1G06820|AT3G04870
9695	0.007517	0.027159	3	20	457	22304	jasmonic acid biosynthetic process	AT3G45140|AT1G55020|AT2G33150
9694	0.011161	0.037143	3	23	457	22304	jasmonic acid metabolic process	AT3G45140|AT1G55020|AT2G33150
8610	0.0067775	0.024742	14	321	457	22304	lipid biosynthetic process	AT2G07050|AT1G10830|AT1G55020|AT2G33150|AT3G19820|AT3G45140|AT5G47770|AT1G36160|AT4G14210|AT5G52920|AT5G60600|AT1G79750|AT1G06820|AT3G04870
51179	2.7881e-16	1.337e-14	84	1566	457	22304	localization	AT2G37170|AT1G06400|AT4G23460|AT4G35100|AT5G59840|AT1G78900|AT3G11130|AT5G64290|AT4G00430|AT1G59610|AT5G19760|AT5G20490|AT3G60190|AT3G18820|AT3G28710|AT4G17170|AT5G58140|AT4G31480|AT3G28715|AT5G58590|AT3G02260|AT1G04160|AT1G62020|AT4G35450|AT2G32670|AT1G11890|AT1G72160|AT5G60860|AT5G58070|AT5G39510|AT3G62560|AT2G33040|AT3G23400|AT1G07670|AT5G07350|AT5G22770|AT3G59920|AT3G58730|AT2G26890|AT4G02620…
65003	0.0030037	0.012676	11	201	457	22304	macromolecular complex assembly	AT3G23990|AT4G29040|AT5G13120|AT2G31660|AT5G22880|AT5G17020|AT1G79040|AT1G06760|AT3G50820|AT5G53480|AT5G59870
43933	0.0017467	0.0080823	12	216	457	22304	macromolecular complex subunit organization	AT3G26618|AT3G23990|AT4G29040|AT5G13120|AT2G31660|AT5G22880|AT5G17020|AT1G79040|AT1G06760|AT3G50820|AT5G53480|AT5G59870
9059	4.4374e-06	3.6011e-05	57	1495	457	22304	macromolecule biosynthetic process	AT5G28060|AT4G11420|AT1G13950|AT1G09620|AT1G74270|AT2G36850|AT3G10950|AT3G62250|AT5G03850|AT5G39850|AT1G27400|AT4G18100|AT3G03050|AT2G05830|AT5G20290|AT5G35530|AT3G49010|AT4G34670|AT1G26880|AT5G02610|AT1G43170|AT1G29970|AT1G48830|AT4G14320|AT1G09640|AT2G36620|AT5G67510|AT5G09500|AT4G25740|AT5G63840|AT3G08900|AT5G27640|AT3G04400|AT2G20450|AT5G66680|AT2G39460|AT3G57490|AT4G16720|AT2G09990|AT3G52580…
9057	1.5479e-08	1.775e-07	25	323	457	22304	macromolecule catabolic process	AT3G22630|AT5G66140|AT5G23540|AT2G40840|AT5G58290|AT2G05840|AT1G70320|AT1G56450|AT5G20000|AT4G29040|AT1G53750|AT2G20580|AT4G24820|AT3G62250|AT5G64860|AT1G29150|AT3G07970|AT1G75990|AT5G28540|AT4G31300|AT2G27020|AT1G16470|AT3G05530|AT3G14290|AT3G26340
33036	4.0221e-08	4.2862e-07	32	521	457	22304	macromolecule localization	AT3G59920|AT1G06400|AT2G26890|AT4G23460|AT5G59840|AT5G03280|AT3G11130|AT2G21660|AT3G18820|AT4G16143|AT3G52850|AT4G31480|AT5G58590|AT5G50920|AT2G31660|AT1G62020|AT1G47830|AT4G35450|AT5G17020|AT4G34450|AT5G60860|AT5G65020|AT4G23100|AT1G52360|AT3G56190|AT3G62560|AT5G39510|AT2G34250|AT5G07350|AT4G24190|AT5G22770|AT5G53480
43170	1.8166e-06	1.5581e-05	124	4086	457	22304	macromolecule metabolic process	AT5G66140|AT4G11420|AT3G02090|AT3G10950|AT3G62250|AT1G17720|AT1G51760|AT5G58140|AT1G75990|AT5G39850|AT1G27400|AT3G26340|AT3G51550|AT3G03050|AT2G05830|AT5G20290|AT2G40840|AT4G39090|AT1G19570|AT1G26880|AT1G43170|AT1G76700|AT1G29150|AT4G14320|AT1G09640|AT2G36620|AT1G24510|AT5G09500|AT2G26890|AT2G05840|AT3G04400|AT5G20000|AT3G17410|AT4G20850|AT5G66680|AT5G26360|AT3G57490|AT5G61640|AT3G13470|AT5G61170…
6108	8.1803e-07	7.1918e-06	5	10	457	22304	malate metabolic process	AT5G25880|AT4G00570|AT1G79750|AT2G13560|AT5G58330
8152	2.1395e-42	3.7619e-40	280	6834	457	22304	metabolic process	AT2G20260|AT4G08900|AT4G37870|AT1G59900|AT1G03090|AT5G62530|AT4G11420|AT2G13560|AT4G14710|AT3G02090|AT4G35090|AT3G10950|AT1G51760|AT5G60600|AT3G26340|AT2G01140|AT3G51550|AT3G03050|AT3G14940|AT2G05830|AT3G14420|AT1G67090|AT1G26880|AT1G43170|AT2G04350|AT4G14320|AT1G65930|AT1G09640|AT5G25980|AT3G58730|AT5G09500|AT2G26890|AT1G19910|AT2G20420|AT2G05840|AT1G08830|AT2G47730|AT1G42970|AT3G04400|AT3G17410…
6555	0.0017911	0.00818	5	43	457	22304	methionine metabolic process	AT1G02500|AT2G44160|AT1G05010|AT5G17920|AT4G14710
42775	0.00078937	0.0040823	4	21	457	22304	mitochondrial ATP synthesis coupled electron transport	AT5G66760|AT5G25450|AT3G52730|AT5G40650
6121	0.0082171	0.028897	2	7	457	22304	mitochondrial electron transport, succinate to ubiquinone	AT5G66760|AT5G40650
6122	0.0040209	0.016191	2	5	457	22304	mitochondrial electron transport, ubiquinol to cytochrome c	AT5G25450|AT3G52730
43632	5.1564e-08	5.2815e-07	21	249	457	22304	modification-dependent macromolecule catabolic process	AT3G22630|AT5G66140|AT5G23540|AT5G58290|AT2G05840|AT1G70320|AT1G56450|AT4G29040|AT1G53750|AT2G20580|AT4G24820|AT3G62250|AT1G29150|AT1G75990|AT5G28540|AT4G31300|AT2G27020|AT1G16470|AT3G05530|AT3G14290|AT3G26340
19941	5.1564e-08	5.2815e-07	21	249	457	22304	modification-dependent protein catabolic process	AT3G22630|AT5G66140|AT5G23540|AT5G58290|AT2G05840|AT1G70320|AT1G56450|AT4G29040|AT1G53750|AT2G20580|AT4G24820|AT3G62250|AT1G29150|AT1G75990|AT5G28540|AT4G31300|AT2G27020|AT1G16470|AT3G05530|AT3G14290|AT3G26340
32787	0.0027938	0.011955	14	290	457	22304	monocarboxylic acid metabolic process	AT4G15440|AT2G42790|AT3G45140|AT1G13440|AT3G15730|AT3G06860|AT4G37870|AT1G36160|AT5G52920|AT1G55020|AT1G79750|AT5G60600|AT1G50480|AT2G33150
46365	2.8224e-11	4.4442e-10	14	63	457	22304	monosaccharide catabolic process	AT3G52930|AT2G01140|AT3G55440|AT2G36460|AT5G58330|AT1G42970|AT5G40760|AT1G13440|AT4G04040|AT1G79550|AT1G12900|AT4G38970|AT5G52920|AT5G08570
5996	2.3388e-10	3.2466e-09	17	116	457	22304	monosaccharide metabolic process	AT3G52930|AT2G01140|AT3G55440|AT4G37870|AT2G36460|AT5G58330|AT1G42970|AT5G40760|AT1G13440|AT4G04040|AT1G79550|AT1G12900|AT4G38970|AT5G52920|AT5G60600|AT4G16130|AT5G08570
15672	3.8678e-09	4.7448e-08	15	105	457	22304	monovalent inorganic cation transport	AT4G38510|AT3G58730|AT4G02620|AT1G19910|AT1G78900|AT3G42050|AT4G11150|AT4G39080|AT1G04690|AT5G08690|AT4G04640|AT2G07698|AT2G33040|AT3G28710|AT3G28715
51704	4.3545e-10	5.8152e-09	42	694	457	22304	multi-organism process	AT4G37870|AT5G63840|AT2G39730|AT5G03280|AT5G06290|AT5G64290|AT1G08830|AT2G47730|AT4G03280|AT5G09590|AT3G45140|AT3G44880|AT5G52640|AT5G50850|AT3G60190|AT1G20020|AT5G60600|AT5G02500|AT3G51550|AT5G67500|AT1G06680|AT3G01280|AT4G35450|AT3G10920|AT1G64790|AT5G17020|AT3G16640|AT1G55020|AT4G11150|AT4G39090|AT1G48410|AT1G19570|AT1G13440|AT4G23100|AT1G71820|AT3G01500|AT4G20260|AT1G05010|AT2G47470|AT1G73260…
7275	0.00014779	0.00093926	56	1655	457	22304	multicellular organismal development	AT2G44060|AT1G78900|AT5G40770|AT4G13940|AT4G33650|AT1G13950|AT2G36850|AT3G15730|AT5G20490|AT4G04040|AT3G07970|AT5G09810|AT4G36630|AT2G07050|AT3G51550|AT3G02260|AT1G04160|AT2G34780|AT4G35450|AT3G10920|AT5G56030|AT1G55020|AT2G28000|AT1G71820|AT1G43170|AT2G47470|AT2G26890|AT3G18130|AT5G03280|AT4G24220|AT3G04400|AT3G44880|AT4G29040|AT2G21660|AT1G21750|AT5G52920|AT5G28540|AT3G13870|AT3G55610|AT5G17310…
32501	8.0597e-05	0.00054159	59	1732	457	22304	multicellular organismal process	AT2G44060|AT1G78900|AT5G40770|AT4G13940|AT4G33650|AT1G13950|AT2G36850|AT5G20490|AT3G15730|AT4G04040|AT3G07970|AT5G58140|AT5G09810|AT4G36630|AT2G07050|AT3G51550|AT3G02260|AT1G04160|AT2G34780|AT4G35450|AT3G10920|AT5G56030|AT1G55020|AT2G28000|AT1G71820|AT1G43170|AT5G39510|AT2G47470|AT2G26890|AT3G18130|AT5G03280|AT4G24220|AT3G04400|AT3G44880|AT4G29040|AT3G45780|AT2G21660|AT1G21750|AT5G52920|AT5G28540…
6739	1.1639e-05	9.029e-05	6	26	457	22304	NADP metabolic process	AT3G52930|AT2G01140|AT5G40760|AT2G36460|AT4G38970|AT1G65930
6740	8.763e-05	0.00057422	5	23	457	22304	NADPH regeneration	AT3G52930|AT2G01140|AT5G40760|AT2G36460|AT4G38970
10360	0.00041892	0.0023384	2	2	457	22304	negative regulation of anion channel activity	AT3G45780|AT5G58140
10362	0.00041892	0.0023384	2	2	457	22304	negative regulation of anion channel activity by blue light	AT3G45780|AT5G58140
32413	0.00041892	0.0023384	2	2	457	22304	negative regulation of ion transmembrane transporter activity	AT3G45780|AT5G58140
43155	0.013709	0.043829	2	9	457	22304	negative regulation of photosynthesis, light reaction	AT4G04020|AT3G50820
51051	0.00041892	0.0023384	2	2	457	22304	negative regulation of transport	AT3G45780|AT5G58140
32410	0.00041892	0.0023384	2	2	457	22304	negative regulation of transporter activity	AT3G45780|AT5G58140
46496	4.1283e-05	0.00029831	6	32	457	22304	nicotinamide nucleotide metabolic process	AT3G52930|AT2G01140|AT5G40760|AT2G36460|AT4G38970|AT1G65930
6807	0.0016457	0.007751	49	1548	457	22304	nitrogen compound metabolic process	AT3G52930|AT4G08900|AT3G58730|AT2G44160|AT4G02620|AT1G74040|AT5G17920|AT1G19910|AT2G36460|AT1G03090|AT5G62530|AT1G74470|AT4G14710|AT1G09620|AT4G33010|AT4G39080|AT3G44880|AT5G28840|AT2G21660|AT5G08690|AT4G04640|AT2G07698|AT3G28710|AT3G61440|AT3G28715|AT2G01140|AT1G27450|AT4G38510|AT3G10050|AT1G02500|AT3G55610|AT3G42050|AT1G43710|AT4G11150|AT4G13930|AT5G62670|AT5G40760|AT4G23100|AT3G48730|AT1G05010…
10196	2.5258e-06	2.149e-05	4	6	457	22304	nonphotochemical quenching	AT4G10340|AT4G03280|AT1G44575|AT1G15820
51168	0.013709	0.043829	2	9	457	22304	nuclear export	AT2G21660|AT5G17020
51170	0.0011455	0.0057004	5	39	457	22304	nuclear import	AT2G31660|AT5G17020|AT4G16143|AT5G53480|AT5G58590
51169	0.001074	0.0053701	6	57	457	22304	nuclear transport	AT2G31660|AT2G21660|AT5G17020|AT4G16143|AT5G53480|AT5G58590
34404	1.1676e-09	1.4842e-08	16	112	457	22304	nucleobase, nucleoside and nucleotide biosynthetic process	AT4G38510|AT1G27450|AT3G58730|AT4G02620|AT1G19910|AT3G42050|AT4G11150|AT5G62670|AT4G39080|AT5G08690|AT4G04640|AT2G07698|AT2G33040|AT1G07670|AT3G28710|AT3G28715
55086	3.6534e-12	7.2723e-11	23	182	457	22304	nucleobase, nucleoside and nucleotide metabolic process	AT3G52930|AT2G01140|AT1G27450|AT1G02500|AT4G38510|AT3G58730|AT4G02620|AT1G19910|AT2G36460|AT3G42050|AT4G11150|AT5G62670|AT4G39080|AT5G40760|AT5G08690|AT4G04640|AT2G07698|AT2G33040|AT4G38970|AT1G07670|AT3G28710|AT3G28715|AT1G65930
34654	1.1676e-09	1.4842e-08	16	112	457	22304	nucleobase, nucleoside, nucleotide and nucleic acid biosynthetic process	AT4G38510|AT1G27450|AT3G58730|AT4G02620|AT1G19910|AT3G42050|AT4G11150|AT5G62670|AT4G39080|AT5G08690|AT4G04640|AT2G07698|AT2G33040|AT1G07670|AT3G28710|AT3G28715
6913	0.001074	0.0053701	6	57	457	22304	nucleocytoplasmic transport	AT2G31660|AT2G21660|AT5G17020|AT4G16143|AT5G53480|AT5G58590
6753	2.2274e-12	4.6997e-11	21	145	457	22304	nucleoside phosphate metabolic process	AT3G52930|AT2G01140|AT4G38510|AT3G58730|AT4G02620|AT1G19910|AT2G36460|AT3G42050|AT4G11150|AT5G62670|AT4G39080|AT5G40760|AT5G08690|AT4G04640|AT2G07698|AT2G33040|AT4G38970|AT1G07670|AT3G28710|AT3G28715|AT1G65930
9142	1.1169e-12	2.5071e-11	15	61	457	22304	nucleoside triphosphate biosynthetic process	AT4G38510|AT3G58730|AT4G02620|AT1G19910|AT3G42050|AT4G11150|AT5G62670|AT4G39080|AT5G08690|AT4G04640|AT2G07698|AT2G33040|AT1G07670|AT3G28710|AT3G28715
9141	1.1169e-12	2.5071e-11	15	61	457	22304	nucleoside triphosphate metabolic process	AT4G38510|AT3G58730|AT4G02620|AT1G19910|AT3G42050|AT4G11150|AT5G62670|AT4G39080|AT5G08690|AT4G04640|AT2G07698|AT2G33040|AT1G07670|AT3G28710|AT3G28715
9165	1.674e-09	2.1025e-08	15	99	457	22304	nucleotide biosynthetic process	AT4G38510|AT3G58730|AT4G02620|AT1G19910|AT3G42050|AT4G11150|AT5G62670|AT4G39080|AT5G08690|AT4G04640|AT2G07698|AT2G33040|AT1G07670|AT3G28710|AT3G28715
9117	2.2274e-12	4.6997e-11	21	145	457	22304	nucleotide metabolic process	AT3G52930|AT2G01140|AT4G38510|AT3G58730|AT4G02620|AT1G19910|AT2G36460|AT3G42050|AT4G11150|AT5G62670|AT4G39080|AT5G40760|AT5G08690|AT4G04640|AT2G07698|AT2G33040|AT4G38970|AT1G07670|AT3G28710|AT3G28715|AT1G65930
6862	0.010808	0.036315	2	8	457	22304	nucleotide transport	AT5G13490|AT3G08580
51640	0.005546	0.021276	3	18	457	22304	organelle localization	AT5G20490|AT3G45780|AT5G58140
6996	3.6774e-05	0.00026756	26	526	457	22304	organelle organization	AT2G41740|AT2G26890|AT5G40770|AT1G78900|AT4G13940|AT4G33650|AT2G33150|AT3G45780|AT1G01820|AT5G58140|AT5G28540|AT1G06760|AT5G09810|AT2G07050|AT3G13870|AT3G53750|AT5G50920|AT5G22880|AT3G46010|AT4G14960|AT4G11150|AT2G28000|AT5G59870|AT3G23990|AT5G15450|AT1G06820
16053	0.0017864	0.00818	15	307	457	22304	organic acid biosynthetic process	AT1G02500|AT3G10050|AT3G55610|AT1G74040|AT5G17920|AT1G55020|AT4G14710|AT2G33150|AT3G45140|AT5G28840|AT1G36160|AT5G52920|AT3G61440|AT3G58610|AT1G79750
16054	1.2648e-05	9.6693e-05	9	70	457	22304	organic acid catabolic process	AT2G42790|AT4G08900|AT3G06860|AT1G03090|AT4G37930|AT5G62530|AT4G33150|AT2G33150|AT4G33010
6082	1.3778e-11	2.5062e-10	42	621	457	22304	organic acid metabolic process	AT4G08900|AT4G35260|AT2G44160|AT1G74040|AT4G37870|AT5G17920|AT4G00570|AT1G03090|AT5G62530|AT1G50480|AT2G13560|AT4G14710|AT2G33150|AT1G09620|AT4G33010|AT3G45140|AT3G15730|AT5G25880|AT5G28840|AT5G52920|AT3G61440|AT1G79750|AT5G60600|AT3G10050|AT1G02500|AT3G55610|AT2G05710|AT5G03290|AT1G55020|AT1G43710|AT5G58330|AT4G13930|AT4G15440|AT2G42790|AT1G13440|AT3G06860|AT1G36160|AT1G05010|AT4G37930|AT3G58610…
71704	0.00065477	0.0034888	3	9	457	22304	organic substance metabolic process	AT1G67090|AT5G38410|AT1G42970
55114	4.6561e-06	3.7498e-05	13	136	457	22304	oxidation reduction	AT5G17770|AT5G54500|AT4G03280|AT5G13440|AT5G66760|AT5G25880|AT4G13010|AT1G04690|AT5G25450|AT4G04640|AT1G20020|AT3G52730|AT5G40650
6119	3.4598e-16	1.587e-14	17	54	457	22304	oxidative phosphorylation	AT4G38510|AT3G58730|AT4G02620|AT1G19910|AT3G42050|AT4G11150|AT4G39080|AT5G66760|AT5G08690|AT5G25450|AT4G04640|AT2G07698|AT2G33040|AT3G28710|AT3G52730|AT5G40650|AT3G28715
6733	0.00015225	0.00096183	6	40	457	22304	oxidoreduction coenzyme metabolic process	AT3G52930|AT2G01140|AT5G40760|AT2G36460|AT4G38970|AT1G65930
43436	1.3089e-11	2.4226e-10	42	620	457	22304	oxoacid metabolic process	AT4G08900|AT4G35260|AT2G44160|AT1G74040|AT4G37870|AT5G17920|AT4G00570|AT1G03090|AT5G62530|AT1G50480|AT2G13560|AT4G14710|AT2G33150|AT1G09620|AT4G33010|AT3G45140|AT3G15730|AT5G25880|AT5G28840|AT5G52920|AT3G61440|AT1G79750|AT5G60600|AT3G10050|AT1G02500|AT3G55610|AT2G05710|AT5G03290|AT1G55020|AT1G43710|AT5G58330|AT4G13930|AT4G15440|AT2G42790|AT1G13440|AT3G06860|AT1G36160|AT1G05010|AT4G37930|AT3G58610…
6800	8.5964e-08	8.3974e-07	8	29	457	22304	oxygen and reactive oxygen species metabolic process	AT1G20620|AT3G56350|AT4G35090|AT1G07890|AT3G10920|AT4G37930|AT5G62530|AT1G08830
31408	0.012564	0.041422	3	24	457	22304	oxylipin biosynthetic process	AT3G45140|AT1G55020|AT2G33150
6098	6.9749e-05	0.00048092	5	22	457	22304	pentose-phosphate shunt	AT3G52930|AT2G01140|AT5G40760|AT2G36460|AT4G38970
10205	0.013709	0.043829	2	9	457	22304	photoinhibition	AT4G04020|AT3G50820
9853	1.1813e-06	1.03e-05	7	28	457	22304	photorespiration	AT1G70580|AT2G33220|AT4G34700|AT5G04140|AT4G37930|AT3G54110|AT5G37510
15979	1.6429e-12	3.611e-11	19	113	457	22304	photosynthesis	AT1G52230|AT4G12800|AT2G20260|AT1G06680|AT1G61520|AT3G27690|AT1G15820|AT1G79040|AT5G54270|AT1G42970|AT4G10340|AT4G03280|AT4G04040|AT1G54780|AT4G04640|AT3G61470|AT1G31330|AT3G50820|AT1G03130
9765	0.0086382	0.030177	3	21	457	22304	photosynthesis, light harvesting	AT1G61520|AT1G54780|AT3G61470
19684	5.224e-06	4.1753e-05	9	63	457	22304	photosynthesis, light reaction	AT4G03280|AT4G12800|AT1G06680|AT1G61520|AT1G54780|AT4G04640|AT3G61470|AT1G79040|AT3G50820
46148	0.0046757	0.018403	6	76	457	22304	pigment biosynthetic process	AT1G10830|AT1G27450|AT4G14210|AT1G74470|AT1G06820|AT3G04870
42440	0.0028413	0.012083	7	92	457	22304	pigment metabolic process	AT3G44880|AT1G10830|AT1G27450|AT4G14210|AT1G74470|AT1G06820|AT3G04870
9657	4.6865e-05	0.00033634	10	102	457	22304	plastid organization	AT2G07050|AT5G50920|AT3G45780|AT2G26890|AT5G15450|AT5G58140|AT4G33650|AT1G06820|AT2G33150|AT2G28000
272	0.015661	0.049175	3	26	457	22304	polysaccharide catabolic process	AT2G40840|AT5G64860|AT3G07970
33037	0.0086382	0.030177	3	21	457	22304	polysaccharide localization	AT5G65020|AT4G23100|AT5G03280
9791	7.7917e-05	0.00052694	36	884	457	22304	post-embryonic development	AT2G44060|AT2G26890|AT5G40770|AT4G13940|AT4G33650|AT3G04400|AT3G44880|AT4G29040|AT5G20490|AT3G15730|AT4G04040|AT2G21660|AT1G21750|AT5G52920|AT3G07970|AT5G09810|AT4G36630|AT3G51550|AT3G02260|AT2G34780|AT3G55610|AT4G35450|AT3G10920|AT5G56030|AT3G16640|AT4G11150|AT1G43710|AT1G48410|AT4G23100|AT1G07890|AT1G50030|AT1G43170|AT1G36160|AT2G47470|AT5G37510|AT5G19820
6892	0.0040209	0.016191	2	5	457	22304	post-Golgi vesicle-mediated transport	AT5G39510|AT3G52850
44238	2.958e-18	1.9505e-16	202	5719	457	22304	primary metabolic process	AT4G08900|AT4G37870|AT1G03090|AT5G62530|AT4G11420|AT4G14710|AT3G02090|AT3G10950|AT1G51760|AT5G60600|AT3G26340|AT2G01140|AT3G51550|AT3G03050|AT2G05830|AT1G26880|AT1G43170|AT4G14320|AT1G65930|AT1G09640|AT5G25980|AT3G58730|AT5G09500|AT2G26890|AT1G19910|AT2G05840|AT1G42970|AT3G04400|AT3G17410|AT3G45140|AT4G20850|AT3G57490|AT5G61170|AT1G02500|AT4G24520|AT3G42050|AT1G33140|AT4G31700|AT3G09200|AT3G51800…
6560	0.013709	0.043829	2	9	457	22304	proline metabolic process	AT3G55610|AT5G62530
10498	0.0039233	0.016157	3	16	457	22304	proteasomal protein catabolic process	AT4G29040|AT5G28540|AT3G05530
46777	0.0098523	0.034079	3	22	457	22304	protein amino acid autophosphorylation	AT3G51550|AT3G45780|AT5G58140
30163	5.2358e-08	5.3113e-07	22	272	457	22304	protein catabolic process	AT3G22630|AT5G66140|AT5G23540|AT5G58290|AT2G05840|AT1G70320|AT1G56450|AT5G20000|AT4G29040|AT1G53750|AT2G20580|AT4G24820|AT3G62250|AT1G29150|AT1G75990|AT5G28540|AT4G31300|AT2G27020|AT1G16470|AT3G05530|AT3G14290|AT3G26340
6461	0.0064593	0.023744	8	134	457	22304	protein complex assembly	AT3G23990|AT4G29040|AT5G13120|AT2G31660|AT5G17020|AT1G79040|AT3G50820|AT5G53480
70271	0.0064593	0.023744	8	134	457	22304	protein complex biogenesis	AT3G23990|AT4G29040|AT5G13120|AT2G31660|AT5G17020|AT1G79040|AT3G50820|AT5G53480
6457	3.281e-11	5.0904e-10	22	184	457	22304	protein folding	AT2G29960|AT3G44110|AT1G24510|AT2G26890|AT4G35450|AT5G20890|AT5G56030|AT1G23100|AT1G79930|AT2G28000|AT5G09590|AT5G13120|AT2G16600|AT5G26360|AT1G76700|AT4G24190|AT5G28540|AT5G61790|AT2G32120|AT3G13470|AT3G12580|AT5G02500
17038	0.0049852	0.019195	6	77	457	22304	protein import	AT5G50920|AT2G31660|AT5G17020|AT4G16143|AT5G53480|AT5G58590
6606	0.0008968	0.0045707	5	37	457	22304	protein import into nucleus	AT2G31660|AT5G17020|AT4G16143|AT5G53480|AT5G58590
59	0.0032365	0.013496	3	15	457	22304	protein import into nucleus, docking	AT2G31660|AT5G17020|AT5G53480
8104	5.1803e-10	6.7471e-09	28	340	457	22304	protein localization	AT3G59920|AT1G06400|AT2G26890|AT4G23460|AT5G59840|AT3G11130|AT3G18820|AT4G16143|AT3G52850|AT4G31480|AT5G58590|AT5G50920|AT2G31660|AT1G62020|AT1G47830|AT4G35450|AT5G17020|AT4G34450|AT5G60860|AT3G56190|AT1G52360|AT3G62560|AT5G39510|AT2G34250|AT5G07350|AT4G24190|AT5G22770|AT5G53480
34504	0.0012874	0.0062879	5	40	457	22304	protein localization in nucleus	AT2G31660|AT5G17020|AT4G16143|AT5G53480|AT5G58590
33365	0.01358	0.043829	5	69	457	22304	protein localization in organelle	AT2G31660|AT5G17020|AT4G16143|AT5G53480|AT5G58590
19538	8.8386e-11	1.2992e-09	116	3147	457	22304	protein metabolic process	AT5G66140|AT4G11420|AT3G02090|AT3G10950|AT3G62250|AT1G51760|AT1G17720|AT5G58140|AT1G75990|AT5G39850|AT1G27400|AT3G26340|AT3G51550|AT2G05830|AT5G20290|AT1G19570|AT4G39090|AT1G26880|AT1G43170|AT1G76700|AT1G29150|AT4G14320|AT1G09640|AT2G36620|AT1G24510|AT5G09500|AT2G26890|AT2G05840|AT3G04400|AT5G20000|AT3G17410|AT4G20850|AT5G66680|AT5G26360|AT3G57490|AT5G61640|AT3G13470|AT5G61170|AT2G29960|AT3G18210…
9306	0.0039233	0.016157	3	16	457	22304	protein secretion	AT2G34250|AT5G07350|AT4G24190
6605	0.00031153	0.0018059	10	128	457	22304	protein targeting	AT5G50920|AT2G31660|AT2G26890|AT4G35450|AT5G17020|AT5G39510|AT4G16143|AT3G52850|AT5G53480|AT5G58590
6623	0.0046923	0.018403	3	17	457	22304	protein targeting to vacuole	AT2G26890|AT5G39510|AT3G52850
15031	1.8405e-10	2.6239e-09	28	325	457	22304	protein transport	AT3G59920|AT1G06400|AT2G26890|AT4G23460|AT5G59840|AT3G11130|AT3G18820|AT4G16143|AT3G52850|AT4G31480|AT5G58590|AT5G50920|AT2G31660|AT1G62020|AT1G47830|AT4G35450|AT5G17020|AT4G34450|AT5G60860|AT3G56190|AT1G52360|AT3G62560|AT5G39510|AT2G34250|AT5G07350|AT4G24190|AT5G22770|AT5G53480
6508	4.3223e-06	3.5349e-05	31	614	457	22304	proteolysis	AT1G11910|AT3G22630|AT5G66140|AT5G23540|AT2G05840|AT5G58290|AT1G70320|AT3G02090|AT1G79340|AT4G30920|AT4G29040|AT4G20850|AT1G53750|AT4G24820|AT3G62250|AT1G51760|AT1G75990|AT5G28540|AT4G31300|AT3G14290|AT3G26340|AT1G02305|AT1G56450|AT4G39090|AT3G51800|AT2G20580|AT1G51980|AT1G29150|AT2G27020|AT1G16470|AT3G05530
51603	6.7781e-08	6.6831e-07	21	253	457	22304	proteolysis involved in cellular protein catabolic process	AT3G22630|AT5G66140|AT5G23540|AT5G58290|AT2G05840|AT1G70320|AT1G56450|AT4G29040|AT1G53750|AT2G20580|AT4G24820|AT3G62250|AT1G29150|AT1G75990|AT5G28540|AT4G31300|AT2G27020|AT1G16470|AT3G05530|AT3G14290|AT3G26340
15992	5.9085e-14	2.0108e-12	14	42	457	22304	proton transport	AT4G38510|AT3G58730|AT4G02620|AT1G19910|AT1G78900|AT3G42050|AT4G11150|AT4G39080|AT5G08690|AT4G04640|AT2G07698|AT2G33040|AT3G28710|AT3G28715
9145	8.582e-13	2.012e-11	15	60	457	22304	purine nucleoside triphosphate biosynthetic process	AT4G38510|AT3G58730|AT4G02620|AT1G19910|AT3G42050|AT4G11150|AT5G62670|AT4G39080|AT5G08690|AT4G04640|AT2G07698|AT2G33040|AT1G07670|AT3G28710|AT3G28715
9144	8.582e-13	2.012e-11	15	60	457	22304	purine nucleoside triphosphate metabolic process	AT4G38510|AT3G58730|AT4G02620|AT1G19910|AT3G42050|AT4G11150|AT5G62670|AT4G39080|AT5G08690|AT4G04640|AT2G07698|AT2G33040|AT1G07670|AT3G28710|AT3G28715
6164	2.2639e-11	3.732e-10	15	74	457	22304	purine nucleotide biosynthetic process	AT4G38510|AT3G58730|AT4G02620|AT1G19910|AT3G42050|AT4G11150|AT5G62670|AT4G39080|AT5G08690|AT4G04640|AT2G07698|AT2G33040|AT1G07670|AT3G28710|AT3G28715
6163	6.094e-11	9.3177e-10	15	79	457	22304	purine nucleotide metabolic process	AT4G38510|AT3G58730|AT4G02620|AT1G19910|AT3G42050|AT4G11150|AT5G62670|AT4G39080|AT5G08690|AT4G04640|AT2G07698|AT2G33040|AT1G07670|AT3G28710|AT3G28715
15865	0.0082171	0.028897	2	7	457	22304	purine nucleotide transport	AT5G13490|AT3G08580
9206	8.582e-13	2.012e-11	15	60	457	22304	purine ribonucleoside triphosphate biosynthetic process	AT4G38510|AT3G58730|AT4G02620|AT1G19910|AT3G42050|AT4G11150|AT5G62670|AT4G39080|AT5G08690|AT4G04640|AT2G07698|AT2G33040|AT1G07670|AT3G28710|AT3G28715
9205	8.582e-13	2.012e-11	15	60	457	22304	purine ribonucleoside triphosphate metabolic process	AT4G38510|AT3G58730|AT4G02620|AT1G19910|AT3G42050|AT4G11150|AT5G62670|AT4G39080|AT5G08690|AT4G04640|AT2G07698|AT2G33040|AT1G07670|AT3G28710|AT3G28715
9152	6.1613e-12	1.2037e-10	15	68	457	22304	purine ribonucleotide biosynthetic process	AT4G38510|AT3G58730|AT4G02620|AT1G19910|AT3G42050|AT4G11150|AT5G62670|AT4G39080|AT5G08690|AT4G04640|AT2G07698|AT2G33040|AT1G07670|AT3G28710|AT3G28715
9150	1.4889e-11	2.6623e-10	15	72	457	22304	purine ribonucleotide metabolic process	AT4G38510|AT3G58730|AT4G02620|AT1G19910|AT3G42050|AT4G11150|AT5G62670|AT4G39080|AT5G08690|AT4G04640|AT2G07698|AT2G33040|AT1G07670|AT3G28710|AT3G28715
19362	8.2795e-05	0.00054936	6	36	457	22304	pyridine nucleotide metabolic process	AT3G52930|AT2G01140|AT5G40760|AT2G36460|AT4G38970|AT1G65930
6090	0.0032365	0.013496	3	15	457	22304	pyruvate metabolic process	AT1G13440|AT4G37870|AT5G60600
90066	0.0024468	0.010536	13	255	457	22304	regulation of anatomical structure size	AT3G19820|AT1G04160|AT1G71820|AT3G13870|AT5G20490|AT5G66680|AT5G17020|AT1G12840|AT5G63840|AT5G40770|AT3G16640|AT5G09810|AT4G12420
10359	0.0059497	0.022024	2	6	457	22304	regulation of anion channel activity	AT3G45780|AT5G58140
10361	0.00041892	0.0023384	2	2	457	22304	regulation of anion channel activity by blue light	AT3G45780|AT5G58140
44070	0.0059497	0.022024	2	6	457	22304	regulation of anion transport	AT3G45780|AT5G58140
65008	0.0035489	0.014741	22	569	457	22304	regulation of biological quality	AT3G02260|AT1G04160|AT3G13870|AT5G17020|AT1G12840|AT5G63840|AT5G40770|AT5G56030|AT3G16640|AT5G03280|AT4G12420|AT3G19820|AT1G48410|AT4G35090|AT1G71820|AT5G20490|AT4G36760|AT3G17880|AT1G15690|AT5G66680|AT3G11050|AT5G09810
8361	0.0023649	0.010352	13	254	457	22304	regulation of cell size	AT3G19820|AT1G04160|AT1G71820|AT3G13870|AT5G20490|AT5G66680|AT5G17020|AT1G12840|AT5G63840|AT5G40770|AT3G16640|AT5G09810|AT4G12420
32535	0.0024468	0.010536	13	255	457	22304	regulation of cellular component size	AT3G19820|AT1G04160|AT1G71820|AT3G13870|AT5G20490|AT5G66680|AT5G17020|AT1G12840|AT5G63840|AT5G40770|AT3G16640|AT5G09810|AT4G12420
34765	0.0059497	0.022024	2	6	457	22304	regulation of ion transmembrane transport	AT3G45780|AT5G58140
32412	0.0059497	0.022024	2	6	457	22304	regulation of ion transmembrane transporter activity	AT3G45780|AT5G58140
10119	2.2796e-05	0.00016936	6	29	457	22304	regulation of stomatal movement	AT3G15730|AT3G01500|AT3G45780|AT2G21660|AT1G70410|AT5G03280
34762	0.0059497	0.022024	2	6	457	22304	regulation of transmembrane transport	AT3G45780|AT5G58140
22898	0.0059497	0.022024	2	6	457	22304	regulation of transmembrane transporter activity	AT3G45780|AT5G58140
32409	0.0059497	0.022024	2	6	457	22304	regulation of transporter activity	AT3G45780|AT5G58140
19430	0.0082171	0.028897	2	7	457	22304	removal of superoxide radicals	AT3G10920|AT1G08830
3	0.0016907	0.0079276	33	931	457	22304	reproduction	AT2G44060|AT2G26890|AT4G13940|AT3G04400|AT3G44880|AT5G20490|AT4G04040|AT2G21660|AT1G21750|AT5G52920|AT3G07970|AT4G36630|AT3G51550|AT3G02260|AT2G34780|AT3G55610|AT4G35450|AT3G10920|AT5G17020|AT3G16640|AT5G56030|AT4G11150|AT1G43710|AT1G48410|AT4G23100|AT1G71820|AT1G07890|AT1G50030|AT1G43170|AT1G36160|AT2G47470|AT5G37510|AT5G19820
3006	0.00049397	0.0027143	32	829	457	22304	reproductive developmental process	AT2G44060|AT2G26890|AT4G13940|AT3G04400|AT3G44880|AT5G20490|AT4G04040|AT2G21660|AT1G21750|AT5G52920|AT3G07970|AT4G36630|AT3G02260|AT2G34780|AT3G55610|AT4G35450|AT3G10920|AT5G17020|AT3G16640|AT5G56030|AT4G11150|AT1G43710|AT1G48410|AT4G23100|AT1G71820|AT1G07890|AT1G50030|AT1G43170|AT1G36160|AT2G47470|AT5G37510|AT5G19820
22414	0.0011888	0.0058335	33	911	457	22304	reproductive process	AT2G44060|AT2G26890|AT4G13940|AT3G04400|AT3G44880|AT5G20490|AT4G04040|AT2G21660|AT1G21750|AT5G52920|AT3G07970|AT4G36630|AT3G51550|AT3G02260|AT2G34780|AT3G55610|AT4G35450|AT3G10920|AT5G17020|AT3G16640|AT5G56030|AT4G11150|AT1G43710|AT1G48410|AT4G23100|AT1G71820|AT1G07890|AT1G50030|AT1G43170|AT1G36160|AT2G47470|AT5G37510|AT5G19820
48608	0.00063852	0.0034724	29	735	457	22304	reproductive structure development	AT2G44060|AT2G26890|AT4G13940|AT3G04400|AT3G44880|AT5G20490|AT4G04040|AT2G21660|AT1G21750|AT5G52920|AT3G07970|AT4G36630|AT3G02260|AT2G34780|AT3G55610|AT4G35450|AT3G10920|AT5G56030|AT4G11150|AT1G43710|AT1G48410|AT4G23100|AT1G07890|AT1G50030|AT1G43170|AT1G36160|AT2G47470|AT5G37510|AT5G19820
22904	0.0018186	0.0082344	4	26	457	22304	respiratory electron transport chain	AT5G66760|AT5G25450|AT3G52730|AT5G40650
9628	7.6089e-40	1.0034e-37	106	1168	457	22304	response to abiotic stimulus	AT2G37170|AT2G44060|AT1G48030|AT5G62530|AT1G60940|AT4G35090|AT5G52640|AT1G77120|AT5G58140|AT5G51100|AT3G63520|AT3G03050|AT5G23860|AT2G36530|AT4G39090|AT4G09320|AT1G67090|AT5G04590|AT3G47520|AT5G39510|AT4G37930|AT1G65930|AT2G26890|AT1G44575|AT2G37190|AT3G27690|AT3G08940|AT5G06290|AT5G03280|AT1G08830|AT2G47730|AT1G42970|AT3G45140|AT5G20720|AT5G15650|AT3G55440|AT1G02500|AT4G14960|AT2G05710|AT4G31990…
9617	1.9408e-14	7.8752e-13	29	241	457	22304	response to bacterium	AT5G63840|AT5G06290|AT5G03280|AT2G39730|AT1G08830|AT2G47730|AT4G03280|AT3G44880|AT5G50850|AT5G52640|AT1G20020|AT5G60600|AT5G67500|AT3G01280|AT1G06680|AT4G35450|AT1G64790|AT3G10920|AT3G16640|AT1G55020|AT4G11150|AT4G39090|AT4G23100|AT1G13440|AT3G01500|AT4G20260|AT1G73260|AT1G65930|AT3G12580
9607	1.8753e-11	3.2975e-10	39	550	457	22304	response to biotic stimulus	AT4G37870|AT5G63840|AT2G39730|AT5G03280|AT5G06290|AT1G08830|AT5G64290|AT2G47730|AT4G03280|AT5G09590|AT3G45140|AT3G44880|AT4G29040|AT5G50850|AT5G52640|AT3G60190|AT1G20020|AT5G60600|AT5G02500|AT5G67500|AT1G06680|AT3G01280|AT4G35450|AT1G64790|AT3G10920|AT3G16640|AT1G55020|AT4G11150|AT4G39090|AT1G48410|AT1G19570|AT4G23100|AT1G13440|AT3G01500|AT4G20260|AT1G05010|AT1G73260|AT3G12580|AT1G65930
9637	6.7559e-05	0.00047202	7	50	457	22304	response to blue light	AT4G10340|AT1G67090|AT3G45780|AT3G27690|AT3G08940|AT5G58140|AT5G38410
46686	2.313e-62	1.2201e-59	75	279	457	22304	response to cadmium ion	AT1G20620|AT4G37870|AT1G59900|AT5G17920|AT1G48030|AT1G50480|AT3G06050|AT3G15730|AT5G13420|AT3G60190|AT1G77120|AT3G53230|AT1G27450|AT5G17330|AT4G35450|AT1G09780|AT1G79930|AT2G36530|AT1G56450|AT4G09320|AT1G29150|AT2G47470|AT4G37930|AT4G38970|AT5G07350|AT2G27020|AT5G14780|AT1G35720|AT1G18080|AT1G65930|AT3G13860|AT1G70730|AT2G45290|AT5G63840|AT1G02130|AT1G42970|AT4G33010|AT5G09590|AT4G29040|AT5G20720…
10037	0.0040209	0.016191	2	5	457	22304	response to carbon dioxide	AT3G01500|AT1G70410
42221	1.2794e-37	1.4998e-35	125	1710	457	22304	response to chemical stimulus	AT2G37170|AT2G44060|AT4G37870|AT1G59900|AT1G48030|AT4G35090|AT3G15730|AT5G52640|AT5G13420|AT3G60190|AT4G35000|AT1G77120|AT5G60600|AT3G63520|AT2G01140|AT2G36530|AT4G09320|AT4G39090|AT1G19570|AT1G29150|AT2G47470|AT4G37930|AT1G65930|AT3G13860|AT2G45290|AT2G31570|AT3G46060|AT1G70410|AT1G02130|AT5G03280|AT1G08830|AT4G33010|AT1G42970|AT3G45140|AT5G20720|AT5G15650|AT5G63400|AT5G61640|AT3G55440|AT1G02500…
9409	4.627e-17	2.5692e-15	32	241	457	22304	response to cold	AT1G20620|AT2G37190|AT5G06290|AT2G39730|AT2G47730|AT1G42970|AT5G12250|AT4G35090|AT5G20720|AT2G21660|AT4G04020|AT2G39460|AT1G56070|AT5G02500|AT1G63940|AT3G03050|AT1G53240|AT4G11150|AT4G31990|AT2G36530|AT5G65020|AT1G67090|AT3G09200|AT3G01500|AT5G04590|AT4G20260|AT5G58070|AT3G47520|AT4G37930|AT4G24190|AT2G27020|AT1G35720
10218	0.0001753	0.0010879	6	41	457	22304	response to far red light	AT4G10340|AT1G48410|AT1G67090|AT3G27690|AT3G08940|AT5G38410
9620	0.0049688	0.019195	9	156	457	22304	response to fungus	AT1G19570|AT3G45140|AT4G23100|AT3G01500|AT3G60190|AT4G37870|AT1G05010|AT1G20020|AT5G03280
9408	2.886e-14	1.1277e-12	22	131	457	22304	response to heat	AT1G07400|AT1G17870|AT5G56030|AT5G03280|AT2G25140|AT1G79930|AT5G09590|AT5G65020|AT3G23990|AT4G29040|AT4G23100|AT1G07890|AT5G52640|AT5G58070|AT1G74310|AT5G15450|AT2G43130|AT5G28540|AT2G32120|AT1G35720|AT3G12580|AT5G02500
9644	2.4659e-05	0.00018192	7	43	457	22304	response to high light intensity	AT4G04020|AT2G39460|AT1G74310|AT1G17870|AT3G50820|AT2G32120|AT3G12580
42542	1.5425e-06	1.3339e-05	8	41	457	22304	response to hydrogen peroxide	AT1G20620|AT4G35090|AT1G07890|AT1G74310|AT1G17870|AT1G73260|AT2G32120|AT3G12580
10035	2.7604e-64	2.9122e-61	90	434	457	22304	response to inorganic substance	AT1G20620|AT1G59900|AT4G37870|AT5G17920|AT1G48030|AT5G40770|AT1G50480|AT4G35090|AT3G06050|AT5G52640|AT3G15730|AT3G60190|AT5G13420|AT1G77120|AT4G31300|AT3G53230|AT1G27450|AT5G17330|AT4G35450|AT1G09780|AT3G10920|AT1G17870|AT2G36530|AT1G79930|AT1G56450|AT4G09320|AT1G19570|AT3G01500|AT2G47470|AT1G29150|AT4G38970|AT4G37930|AT5G07350|AT2G27020|AT2G32120|AT5G14780|AT1G35720|AT1G65930|AT1G18080|AT3G13860…
9642	0.00079879	0.0041108	7	74	457	22304	response to light intensity	AT4G04020|AT2G39460|AT1G74310|AT1G17870|AT3G50820|AT2G32120|AT3G12580
9416	6.0832e-09	7.293e-08	31	455	457	22304	response to light stimulus	AT1G20620|AT1G44575|AT3G27690|AT1G15820|AT1G48030|AT3G08940|AT2G39730|AT5G38410|AT1G42970|AT4G03280|AT4G35090|AT3G45780|AT2G39460|AT4G04020|AT5G58140|AT5G09810|AT5G51100|AT1G66580|AT3G02260|AT1G17870|AT2G36530|AT3G19820|AT4G10340|AT1G48410|AT1G67090|AT5G04140|AT5G58070|AT1G74310|AT2G32120|AT3G50820|AT3G12580
10038	9.4629e-62	3.3278e-59	81	350	457	22304	response to metal ion	AT1G20620|AT4G37870|AT1G59900|AT5G17920|AT1G48030|AT1G50480|AT3G06050|AT3G15730|AT5G13420|AT3G60190|AT1G77120|AT4G31300|AT3G53230|AT1G27450|AT5G17330|AT4G35450|AT3G10920|AT1G09780|AT1G79930|AT2G36530|AT1G56450|AT4G09320|AT1G19570|AT2G47470|AT1G29150|AT4G38970|AT4G37930|AT5G07350|AT2G27020|AT5G14780|AT1G35720|AT1G18080|AT1G65930|AT3G13860|AT1G70730|AT2G45290|AT5G63840|AT1G02130|AT1G08830|AT1G42970…
6970	1.7869e-19	1.2568e-17	43	388	457	22304	response to osmotic stress	AT1G11910|AT3G44110|AT2G20360|AT5G17920|AT1G78900|AT5G62530|AT5G40770|AT1G60940|AT5G03280|AT1G08830|AT2G47730|AT5G09590|AT5G12250|AT2G21660|AT1G21750|AT5G15650|AT1G77120|AT4G31300|AT3G52300|AT1G02500|AT3G55440|AT5G23860|AT5G17310|AT3G55610|AT1G09210|AT3G10920|AT4G14960|AT2G05710|AT5G56030|AT4G11150|AT2G36530|AT1G56450|AT4G09320|AT4G39090|AT5G65020|AT1G07890|AT5G04590|AT1G15690|AT1G04410|AT4G24190…
51707	2.2252e-11	3.732e-10	38	528	457	22304	response to other organism	AT4G37870|AT5G63840|AT2G39730|AT5G03280|AT5G06290|AT1G08830|AT5G64290|AT2G47730|AT4G03280|AT5G09590|AT3G45140|AT3G44880|AT5G50850|AT5G52640|AT3G60190|AT1G20020|AT5G60600|AT5G02500|AT5G67500|AT1G06680|AT3G01280|AT4G35450|AT1G64790|AT3G10920|AT3G16640|AT1G55020|AT4G11150|AT4G39090|AT1G48410|AT1G19570|AT4G23100|AT1G13440|AT3G01500|AT4G20260|AT1G05010|AT1G73260|AT3G12580|AT1G65930
6979	2.4858e-13	7.4928e-12	28	247	457	22304	response to oxidative stress	AT1G20620|AT5G60640|AT4G11010|AT1G07400|AT2G31570|AT5G03280|AT1G08830|AT4G35090|AT3G06050|AT4G35000|AT2G39460|AT3G09640|AT5G61640|AT3G11050|AT2G01140|AT3G10920|AT4G24520|AT1G17870|AT2G05710|AT1G13440|AT1G07890|AT1G74310|AT1G73260|AT5G37510|AT5G55070|AT2G32120|AT1G35720|AT3G12580
305	0.013709	0.043829	2	9	457	22304	response to oxygen radical	AT3G10920|AT1G08830
10193	0.011161	0.037143	3	23	457	22304	response to ozone	AT1G19570|AT4G23100|AT1G08830
9314	1.362e-08	1.579e-07	31	471	457	22304	response to radiation	AT1G20620|AT1G44575|AT3G27690|AT1G15820|AT1G48030|AT3G08940|AT2G39730|AT5G38410|AT1G42970|AT4G03280|AT4G35090|AT3G45780|AT2G39460|AT4G04020|AT5G58140|AT5G09810|AT5G51100|AT1G66580|AT3G02260|AT1G17870|AT2G36530|AT3G19820|AT4G10340|AT1G48410|AT1G67090|AT5G04140|AT5G58070|AT1G74310|AT2G32120|AT3G50820|AT3G12580
302	6.6599e-07	6.0053e-06	10	64	457	22304	response to reactive oxygen species	AT1G20620|AT4G35090|AT1G07890|AT3G10920|AT1G74310|AT1G17870|AT1G73260|AT2G32120|AT1G08830|AT3G12580
10114	0.0048984	0.01914	5	54	457	22304	response to red light	AT4G10340|AT1G67090|AT3G27690|AT3G08940|AT5G38410
9651	9.8559e-21	7.4272e-19	43	360	457	22304	response to salt stress	AT1G11910|AT3G44110|AT2G20360|AT5G17920|AT1G78900|AT5G62530|AT5G40770|AT1G60940|AT5G03280|AT1G08830|AT2G47730|AT5G09590|AT5G12250|AT2G21660|AT1G21750|AT5G15650|AT1G77120|AT4G31300|AT3G52300|AT1G02500|AT3G55440|AT5G23860|AT5G17310|AT3G55610|AT1G09210|AT3G10920|AT4G14960|AT2G05710|AT5G56030|AT4G11150|AT2G36530|AT1G56450|AT4G09320|AT4G39090|AT5G65020|AT1G07890|AT5G04590|AT1G15690|AT1G04410|AT4G24190…
50896	9.2158e-43	1.9445e-40	184	3207	457	22304	response to stimulus	AT2G37170|AT2G44060|AT4G37870|AT1G59900|AT1G48030|AT5G62530|AT1G60940|AT5G64290|AT4G35090|AT5G52640|AT3G15730|AT5G13420|AT3G60190|AT4G35000|AT1G77120|AT1G51760|AT5G58140|AT5G60600|AT5G51100|AT3G63520|AT2G01140|AT3G03050|AT1G06680|AT5G23860|AT1G64790|AT2G36530|AT4G09320|AT4G39090|AT4G15440|AT1G19570|AT1G67090|AT5G04590|AT3G47520|AT5G39510|AT2G47470|AT1G29150|AT4G37930|AT1G65930|AT3G13860|AT1G44575…
6950	1.8462e-33	1.9478e-31	124	1853	457	22304	response to stress	AT2G37170|AT2G44060|AT4G37870|AT5G62530|AT1G60940|AT4G35090|AT5G52640|AT3G60190|AT4G35000|AT1G77120|AT1G51760|AT5G60600|AT2G01140|AT3G63520|AT3G03050|AT1G06680|AT5G23860|AT1G64790|AT2G36530|AT4G09320|AT4G39090|AT4G15440|AT1G67090|AT5G04590|AT3G47520|AT2G47470|AT4G37930|AT1G65930|AT2G26890|AT2G37190|AT2G31570|AT5G06290|AT5G03280|AT1G08830|AT2G47730|AT1G42970|AT3G45140|AT5G20720|AT1G09740|AT5G15650…
303	0.013709	0.043829	2	9	457	22304	response to superoxide	AT3G10920|AT1G08830
9266	4.6405e-27	4.0798e-25	50	359	457	22304	response to temperature stimulus	AT1G20620|AT2G39730|AT4G35090|AT5G52640|AT1G56070|AT3G03050|AT1G17870|AT5G56030|AT1G79930|AT2G36530|AT1G67090|AT3G01500|AT5G04590|AT3G47520|AT5G58070|AT4G37930|AT2G32120|AT2G27020|AT1G35720|AT2G37190|AT1G07400|AT5G06290|AT5G03280|AT2G47730|AT1G42970|AT5G12250|AT5G09590|AT4G29040|AT5G20720|AT2G21660|AT2G39460|AT4G04020|AT5G28540|AT5G02500|AT1G63940|AT1G53240|AT4G31990|AT4G11150|AT2G25140|AT5G65020…
9615	0.011429	0.037916	4	43	457	22304	response to virus	AT1G48410|AT5G09590|AT3G12580|AT5G02500
9415	0.0007587	0.0040021	12	196	457	22304	response to water	AT4G39090|AT2G37170|AT3G63520|AT2G44060|AT3G45140|AT5G65020|AT1G15690|AT5G56030|AT4G24190|AT3G46970|AT1G35720|AT4G00430
9414	0.00052463	0.0028678	12	188	457	22304	response to water deprivation	AT4G39090|AT2G37170|AT3G63520|AT2G44060|AT3G45140|AT5G65020|AT1G15690|AT5G56030|AT4G24190|AT3G46970|AT1G35720|AT4G00430
9611	0.0017076	0.0079712	9	133	457	22304	response to wounding	AT4G15440|AT3G45140|AT1G51760|AT1G55020|AT5G03280|AT5G09810|AT5G14780|AT2G33150|AT4G24220
10043	2.4622e-10	3.3735e-09	10	30	457	22304	response to zinc ion	AT1G19570|AT3G09200|AT3G55440|AT2G21660|AT1G21750|AT3G10920|AT5G17920|AT4G31300|AT1G16470|AT1G65930
9201	8.582e-13	2.012e-11	15	60	457	22304	ribonucleoside triphosphate biosynthetic process	AT4G38510|AT3G58730|AT4G02620|AT1G19910|AT3G42050|AT4G11150|AT5G62670|AT4G39080|AT5G08690|AT4G04640|AT2G07698|AT2G33040|AT1G07670|AT3G28710|AT3G28715
9199	8.582e-13	2.012e-11	15	60	457	22304	ribonucleoside triphosphate metabolic process	AT4G38510|AT3G58730|AT4G02620|AT1G19910|AT3G42050|AT4G11150|AT5G62670|AT4G39080|AT5G08690|AT4G04640|AT2G07698|AT2G33040|AT1G07670|AT3G28710|AT3G28715
9260	2.7774e-11	4.4442e-10	15	75	457	22304	ribonucleotide biosynthetic process	AT4G38510|AT3G58730|AT4G02620|AT1G19910|AT3G42050|AT4G11150|AT5G62670|AT4G39080|AT5G08690|AT4G04640|AT2G07698|AT2G33040|AT1G07670|AT3G28710|AT3G28715
9259	8.8667e-11	1.2992e-09	15	81	457	22304	ribonucleotide metabolic process	AT4G38510|AT3G58730|AT4G02620|AT1G19910|AT3G42050|AT4G11150|AT5G62670|AT4G39080|AT5G08690|AT4G04640|AT2G07698|AT2G33040|AT1G07670|AT3G28710|AT3G28715
48364	0.00097646	0.004929	13	230	457	22304	root development	AT1G48410|AT3G02260|AT4G29040|AT1G04160|AT3G13870|AT5G20490|AT3G18130|AT1G36160|AT5G40770|AT3G16640|AT1G55020|AT5G03280|AT5G09810
10053	0.0007278	0.0038584	6	53	457	22304	root epidermal cell differentiation	AT1G04160|AT3G13870|AT5G20490|AT3G16640|AT5G03280|AT5G09810
48765	0.0014418	0.0069142	5	41	457	22304	root hair cell differentiation	AT1G04160|AT5G20490|AT3G16640|AT5G03280|AT5G09810
48767	0.0015639	0.0074319	4	25	457	22304	root hair elongation	AT1G04160|AT5G20490|AT3G16640|AT5G09810
10015	0.0042759	0.017087	7	99	457	22304	root morphogenesis	AT4G29040|AT1G04160|AT3G13870|AT5G20490|AT3G16640|AT5G03280|AT5G09810
22622	0.00097646	0.004929	13	230	457	22304	root system development	AT1G48410|AT3G02260|AT4G29040|AT1G04160|AT3G13870|AT5G20490|AT3G18130|AT1G36160|AT5G40770|AT3G16640|AT1G55020|AT5G03280|AT5G09810
46903	0.0021986	0.0096645	5	45	457	22304	secretion	AT2G34250|AT5G07350|AT4G24190|AT5G12370|AT2G44610
32940	0.0021986	0.0096645	5	45	457	22304	secretion by cell	AT2G34250|AT5G07350|AT4G24190|AT5G12370|AT2G44610
48316	0.00030641	0.0017959	21	438	457	22304	seed development	AT2G44060|AT2G34780|AT3G55610|AT2G26890|AT3G10920|AT4G11150|AT4G13940|AT1G43710|AT3G04400|AT1G48410|AT1G07890|AT4G04040|AT1G21750|AT1G43170|AT1G50030|AT1G36160|AT2G47470|AT5G52920|AT5G37510|AT4G36630|AT5G19820
9071	0.010808	0.036315	2	8	457	22304	serine family amino acid catabolic process	AT4G37930|AT4G33010
9069	0.0049598	0.019195	4	34	457	22304	serine family amino acid metabolic process	AT4G37930|AT3G61440|AT4G13930|AT4G33010
44283	7.9139e-09	9.2768e-08	37	622	457	22304	small molecule biosynthetic process	AT3G58730|AT4G02620|AT1G74040|AT4G37870|AT5G17920|AT1G19910|AT4G14710|AT2G33150|AT4G39080|AT3G45140|AT5G28840|AT5G08690|AT5G47770|AT4G04640|AT2G07698|AT3G28710|AT5G52920|AT3G61440|AT1G79750|AT3G28715|AT1G27450|AT4G38510|AT3G10050|AT1G02500|AT3G55610|AT1G12840|AT3G42050|AT1G55020|AT4G11150|AT5G62670|AT4G23100|AT1G13440|AT1G36160|AT1G05010|AT2G33040|AT1G07670|AT3G58610
44282	3.4658e-13	1.0157e-11	23	163	457	22304	small molecule catabolic process	AT3G52930|AT2G01140|AT4G08900|AT3G55440|AT2G36460|AT1G03090|AT5G62530|AT5G58330|AT2G33150|AT1G42970|AT4G33010|AT2G42790|AT1G13440|AT5G40760|AT4G04040|AT1G79550|AT3G06860|AT1G12900|AT4G38970|AT5G52920|AT4G37930|AT4G33150|AT5G08570
44281	9.6547e-18	5.9916e-16	76	1248	457	22304	small molecule metabolic process	AT3G52930|AT4G08900|AT2G44160|AT4G37870|AT5G17920|AT4G00570|AT1G03090|AT5G62530|AT4G13940|AT1G50480|AT2G13560|AT4G14710|AT2G33150|AT1G09620|AT3G15730|AT4G04040|AT5G28840|AT1G79550|AT3G28710|AT1G79750|AT5G60600|AT3G28715|AT5G08570|AT2G01140|AT1G27450|AT1G12840|AT1G55020|AT5G58330|AT4G15440|AT1G05010|AT2G33040|AT1G12900|AT4G37930|AT1G07670|AT4G38970|AT3G58610|AT4G33150|AT1G65930|AT3G58730|AT4G35260…
97	0.0049598	0.019195	4	34	457	22304	sulfur amino acid biosynthetic process	AT1G02500|AT5G17920|AT3G61440|AT4G14710
96	0.0011776	0.0058201	6	58	457	22304	sulfur amino acid metabolic process	AT1G02500|AT2G44160|AT1G05010|AT5G17920|AT3G61440|AT4G14710
6790	0.0073867	0.02678	9	166	457	22304	sulfur metabolic process	AT5G25980|AT4G23100|AT1G02500|AT2G44160|AT5G04590|AT1G05010|AT5G17920|AT3G61440|AT4G14710
6801	0.00065477	0.0034888	3	9	457	22304	superoxide metabolic process	AT3G56350|AT3G10920|AT1G08830
46246	0.014064	0.044692	3	25	457	22304	terpene biosynthetic process	AT1G10830|AT4G14210|AT3G04870
42214	0.0067317	0.024659	4	37	457	22304	terpene metabolic process	AT3G63520|AT1G10830|AT4G14210|AT3G04870
16114	0.014386	0.045441	5	70	457	22304	terpenoid biosynthetic process	AT2G07050|AT1G10830|AT4G14210|AT1G06820|AT3G04870
6721	0.011052	0.037015	6	91	457	22304	terpenoid metabolic process	AT2G07050|AT3G63520|AT1G10830|AT4G14210|AT1G06820|AT3G04870
16109	0.00078937	0.0040823	4	21	457	22304	tetraterpenoid biosynthetic process	AT1G10830|AT4G14210|AT1G06820|AT3G04870
16108	0.00023524	0.0014263	5	28	457	22304	tetraterpenoid metabolic process	AT3G63520|AT1G10830|AT4G14210|AT1G06820|AT3G04870
6412	2.6613e-08	2.9555e-07	52	1112	457	22304	translation	AT5G28060|AT4G11420|AT1G09620|AT1G13950|AT1G74270|AT3G10950|AT3G62250|AT5G03850|AT5G39850|AT1G27400|AT4G18100|AT2G05830|AT5G20290|AT5G35530|AT3G49010|AT4G34670|AT1G26880|AT5G02610|AT1G43170|AT1G29970|AT1G48830|AT4G14320|AT1G09640|AT2G36620|AT5G67510|AT5G09500|AT4G25740|AT5G27640|AT3G04400|AT2G20450|AT2G39460|AT3G57490|AT4G16720|AT2G09990|AT3G52580|AT5G58420|AT5G45775|AT3G26618|AT1G66580|AT5G61170…
6413	0.0018144	0.0082344	6	63	457	22304	translational initiation	AT2G05830|AT3G56150|AT3G13920|AT4G11420|AT5G27640|AT1G13950
55085	7.3125e-09	8.6682e-08	13	79	457	22304	transmembrane transport	AT4G38510|AT3G58730|AT4G02620|AT1G19910|AT3G42050|AT4G11150|AT4G39080|AT5G08690|AT4G04640|AT2G07698|AT2G33040|AT3G28710|AT3G28715
6810	7.81e-16	3.4331e-14	81	1502	457	22304	transport	AT2G37170|AT1G06400|AT4G23460|AT4G35100|AT1G78900|AT5G59840|AT3G11130|AT5G64290|AT4G00430|AT1G59610|AT5G19760|AT5G20490|AT3G60190|AT3G18820|AT3G28710|AT4G17170|AT4G31480|AT3G28715|AT5G58590|AT3G02260|AT1G04160|AT1G62020|AT4G35450|AT2G32670|AT1G11890|AT1G72160|AT5G60860|AT5G58070|AT5G39510|AT3G62560|AT2G33040|AT3G23400|AT1G07670|AT5G07350|AT5G22770|AT3G59920|AT3G58730|AT2G26890|AT4G02620|AT1G19910…
6099	7.3173e-07	6.4872e-06	6	17	457	22304	tricarboxylic acid cycle	AT2G42790|AT3G14940|AT1G68750|AT4G35260|AT2G46505|AT5G03290
10054	0.0019872	0.0089213	5	44	457	22304	trichoblast differentiation	AT1G04160|AT5G20490|AT3G16640|AT5G03280|AT5G09810
48764	0.0014418	0.0069142	5	41	457	22304	trichoblast maturation	AT1G04160|AT5G20490|AT3G16640|AT5G03280|AT5G09810
6511	5.1564e-08	5.2815e-07	21	249	457	22304	ubiquitin-dependent protein catabolic process	AT3G22630|AT5G66140|AT5G23540|AT5G58290|AT2G05840|AT1G70320|AT1G56450|AT4G29040|AT1G53750|AT2G20580|AT4G24820|AT3G62250|AT1G29150|AT1G75990|AT5G28540|AT4G31300|AT2G27020|AT1G16470|AT3G05530|AT3G14290|AT3G26340
9826	0.0039513	0.016157	10	179	457	22304	unidimensional cell growth	AT3G19820|AT1G71820|AT3G13870|AT5G20490|AT5G66680|AT5G17020|AT1G12840|AT5G63840|AT3G16640|AT4G12420
7034	0.0098523	0.034079	3	22	457	22304	vacuolar transport	AT2G26890|AT5G39510|AT3G52850
16192	2.2841e-09	2.8349e-08	20	189	457	22304	vesicle-mediated transport	AT3G13870|AT1G47830|AT1G62020|AT2G26890|AT4G23460|AT2G32670|AT1G11890|AT1G02130|AT4G34450|AT3G11130|AT5G12370|AT1G59610|AT3G60190|AT1G52360|AT5G39510|AT2G43130|AT4G17170|AT5G22770|AT3G52850|AT4G31480
[truncated: 205 more columns]

## Sheet: Sheet2
GO-ID	Description	No. of Protein
9987	cellular process	307
8152	metabolic process	280
44237	cellular metabolic process	242
44238	primary metabolic process	202
50896	response to stimulus	184
42221	response to chemical stimulus	125
43170	macromolecule metabolic process	124
6950	response to stress	124
9058	biosynthetic process	116
19538	protein metabolic process	116
44249	cellular biosynthetic process	113
44260	cellular macromolecule metabolic process	111
9628	response to abiotic stimulus	106
44267	cellular protein metabolic process	104
10035	response to inorganic substance	90
51179	localization	84
51234	establishment of localization	83
10038	response to metal ion	81
6810	transport	81
44281	small molecule metabolic process	76
46686	response to cadmium ion	75
9056	catabolic process	61
32502	developmental process	61
32501	multicellular organismal process	59
9059	macromolecule biosynthetic process	57
34645	cellular macromolecule biosynthetic process	56
7275	multicellular organismal development	56
10467	gene expression	52
6412	translation	52
9266	response to temperature stimulus	50
48856	anatomical structure development	49
6807	nitrogen compound metabolic process	49
34641	cellular nitrogen compound metabolic process	48
16043	cellular component organization	46
44248	cellular catabolic process	43
6970	response to osmotic stress	43
9651	response to salt stress	43
19752	carboxylic acid metabolic process	42
42180	cellular ketone metabolic process	42
6091	generation of precursor metabolites and energy	42
51704	multi-organism process	42
6082	organic acid metabolic process	42
43436	oxoacid metabolic process	42
9607	response to biotic stimulus	39
51707	response to other organism	38
51641	cellular localization	37
44283	small molecule biosynthetic process	37
9791	post-embryonic development	36
51649	establishment of localization in cell	35
3	reproduction	33
22414	reproductive process	33
6952	defense response	32
33036	macromolecule localization	32
3006	reproductive developmental process	32
9409	response to cold	32
6508	proteolysis	31
9416	response to light stimulus	31
9314	response to radiation	31
5975	carbohydrate metabolic process	30
48608	reproductive structure development	29
9617	response to bacterium	29
44271	cellular nitrogen compound biosynthetic process	28
45184	establishment of protein localization	28
46907	intracellular transport	28
8104	protein localization	28
15031	protein transport	28
6979	response to oxidative stress	28
44262	cellular carbohydrate metabolic process	27
6996	organelle organization	26
42742	defense response to bacterium	25
9057	macromolecule catabolic process	25
46483	heterocycle metabolic process	24
10154	fruit development	23
55086	nucleobase, nucleoside and nucleotide metabolic process	23
44282	small molecule catabolic process	23
6519	cellular amino acid and derivative metabolic process	22
70727	cellular macromolecule localization	22
30163	protein catabolic process	22
6457	protein folding	22
65008	regulation of biological quality	22
9408	response to heat	22
44265	cellular macromolecule catabolic process	21
44257	cellular protein catabolic process	21
9790	embryonic development	21
43632	modification-dependent macromolecule catabolic process	21
19941	modification-dependent protein catabolic process	21
6753	nucleoside phosphate metabolic process	21
9117	nucleotide metabolic process	21
51603	proteolysis involved in cellular protein catabolic process	21
48316	seed development	21
6511	ubiquitin-dependent protein catabolic process	21
34613	cellular protein localization	20
51186	cofactor metabolic process	20
6886	intracellular protein transport	20
6811	ion transport	20
16192	vesicle-mediated transport	20
9308	amine metabolic process	19
9653	anatomical structure morphogenesis	19
44106	cellular amine metabolic process	19
6520	cellular amino acid metabolic process	19
44085	cellular component biogenesis	19
48869	cellular developmental process	19
9793	embryonic development ending in seed dormancy	19
15979	photosynthesis	19
6066	alcohol metabolic process	18
16052	carbohydrate catabolic process	18
6812	cation transport	18
44275	cellular carbohydrate catabolic process	18
44255	cellular lipid metabolic process	18
40007	growth	17
5996	monosaccharide metabolic process	17
6119	oxidative phosphorylation	17
6732	coenzyme metabolic process	16
34404	nucleobase, nucleoside and nucleotide biosynthetic process	16
34654	nucleobase, nucleoside, nucleotide and nucleic acid biosynthetic process	16
6754	ATP biosynthetic process	15
46034	ATP metabolic process	15
46394	carboxylic acid biosynthetic process	15
6006	glucose metabolic process	15
19318	hexose metabolic process	15
15672	monovalent inorganic cation transport	15
9142	nucleoside triphosphate biosynthetic process	15
9141	nucleoside triphosphate metabolic process	15
9165	nucleotide biosynthetic process	15
16053	organic acid biosynthetic process	15
9145	purine nucleoside triphosphate biosynthetic process	15
9144	purine nucleoside triphosphate metabolic process	15
6164	purine nucleotide biosynthetic process	15
6163	purine nucleotide metabolic process	15
9206	purine ribonucleoside triphosphate biosynthetic process	15
9205	purine ribonucleoside triphosphate metabolic process	15
9152	purine ribonucleotide biosynthetic process	15
9150	purine ribonucleotide metabolic process	15
9201	ribonucleoside triphosphate biosynthetic process	15
9199	ribonucleoside triphosphate metabolic process	15
9260	ribonucleotide biosynthetic process	15
9259	ribonucleotide metabolic process	15
46164	alcohol catabolic process	14
48589	developmental growth	14
6007	glucose catabolic process	14
19320	hexose catabolic process	14
6818	hydrogen transport	14
8610	lipid biosynthetic process	14
32787	monocarboxylic acid metabolic process	14
46365	monosaccharide catabolic process	14
15992	proton transport	14
15986	ATP synthesis coupled proton transport	13
16049	cell growth	13
15985	energy coupled proton transport, down electrochemical gradient	13
34220	ion transmembrane transport	13
55114	oxidation reduction	13
90066	regulation of anatomical structure size	13
8361	regulation of cell size	13
32535	regulation of cellular component size	13
48364	root development	13
22622	root system development	13
55085	transmembrane transport	13
34621	cellular macromolecular complex subunit organization	12
6955	immune response	12
2376	immune system process	12
45087	innate immune response	12
43933	macromolecular complex subunit organization	12
9415	response to water	12
9414	response to water deprivation	12
34622	cellular macromolecular complex assembly	11
45333	cellular respiration	11
15980	energy derivation by oxidation of organic compounds	11
65003	macromolecular complex assembly	11
60560	developmental growth involved in morphogenesis	10
6631	fatty acid metabolic process	10
48229	gametophyte development	10
9657	plastid organization	10
6605	protein targeting	10
302	response to reactive oxygen species	10
10043	response to zinc ion	10
9826	unidimensional cell growth	10
46395	carboxylic acid catabolic process	9
48468	cell development	9
43094	cellular metabolic compound salvage	9
9814	defense response, incompatible interaction	9
6096	glycolysis	9
16054	organic acid catabolic process	9
19684	photosynthesis, light reaction	9
9620	response to fungus	9
9611	response to wounding	9
6790	sulfur metabolic process	9
6084	acetyl-CoA metabolic process	8
8652	cellular amino acid biosynthetic process	8
43623	cellular protein complex assembly	8
6720	isoprenoid metabolic process	8
6800	oxygen and reactive oxygen species metabolic process	8
6461	protein complex assembly	8
70271	protein complex biogenesis	8
42542	response to hydrogen peroxide	8
9066	aspartate family amino acid metabolic process	7
51187	cofactor catabolic process	7
22900	electron transport chain	7
8299	isoprenoid biosynthetic process	7
9853	photorespiration	7
42440	pigment metabolic process	7
9637	response to blue light	7
9644	response to high light intensity	7
9642	response to light intensity	7
10015	root morphogenesis	7
46356	acetyl-CoA catabolic process	6
9060	aerobic respiration	6
9310	amine catabolic process	6
9932	cell tip growth	6
9063	cellular amino acid catabolic process	6
9658	chloroplast organization	6
9109	coenzyme catabolic process	6
7010	cytoskeleton organization	6
48588	developmental cell growth	6
48193	Golgi vesicle transport	6
6739	NADP metabolic process	6
46496	nicotinamide nucleotide metabolic process	6
51169	nuclear transport	6
6913	nucleocytoplasmic transport	6
6733	oxidoreduction coenzyme metabolic process	6
46148	pigment biosynthetic process	6
17038	protein import	6
19362	pyridine nucleotide metabolic process	6
10119	regulation of stomatal movement	6
10218	response to far red light	6
10053	root epidermal cell differentiation	6
96	sulfur amino acid metabolic process	6
6721	terpenoid metabolic process	6
6413	translational initiation	6
6099	tricarboxylic acid cycle	6
16116	carotenoid metabolic process	5
48469	cell maturation	5
34599	cellular response to oxidative stress	5
34614	cellular response to reactive oxygen species	5
21700	developmental maturation	5
43648	dicarboxylic acid metabolic process	5
6108	malate metabolic process	5
6555	methionine metabolic process	5
6740	NADPH regeneration	5
51170	nuclear import	5
6098	pentose-phosphate shunt	5
6606	protein import into nucleus	5
34504	protein localization in nucleus	5
33365	protein localization in organelle	5
10114	response to red light	5
48765	root hair cell differentiation	5
46903	secretion	5
32940	secretion by cell	5
16114	terpenoid biosynthetic process	5
16108	tetraterpenoid metabolic process	5
10054	trichoblast differentiation	5
48764	trichoblast maturation	5
42773	ATP synthesis coupled electron transport	4
9081	branched chain family amino acid metabolic process	4
16119	carotene metabolic process	4
16117	carotenoid biosynthetic process	4
9816	defense response to bacterium, incompatible interaction	4
6102	isocitrate metabolic process	4
42775	mitochondrial ATP synthesis coupled electron transport	4
10196	nonphotochemical quenching	4
22904	respiratory electron transport chain	4
9615	response to virus	4
48767	root hair elongation	4
9069	serine family amino acid metabolic process	4
97	sulfur amino acid biosynthetic process	4
42214	terpene metabolic process	4
16109	tetraterpenoid biosynthetic process	4
9082	branched chain family amino acid biosynthetic process	3
15977	carbon fixation	3
16120	carotene biosynthetic process	3
22411	cellular component disassembly	3
44247	cellular polysaccharide catabolic process	3
70301	cellular response to hydrogen peroxide	3
6888	ER to Golgi vesicle-mediated transport	3
6635	fatty acid beta-oxidation	3
6544	glycine metabolic process	3
42744	hydrogen peroxide catabolic process	3
42743	hydrogen peroxide metabolic process	3
9695	jasmonic acid biosynthetic process	3
9694	jasmonic acid metabolic process	3
51640	organelle localization	3
71704	organic substance metabolic process	3
31408	oxylipin biosynthetic process	3
9765	photosynthesis, light harvesting	3
272	polysaccharide catabolic process	3
33037	polysaccharide localization	3
10498	proteasomal protein catabolic process	3
46777	protein amino acid autophosphorylation	3
59	protein import into nucleus, docking	3
9306	protein secretion	3
6623	protein targeting to vacuole	3
6090	pyruvate metabolic process	3
10193	response to ozone	3
6801	superoxide metabolic process	3
46246	terpene biosynthetic process	3
7034	vacuolar transport	3
6085	acetyl-CoA biosynthetic process	2
15976	carbon utilization	2
7047	cellular cell wall organization	2
6995	cellular response to nitrogen starvation	2
71450	cellular response to oxygen radical	2
71451	cellular response to superoxide	2
9902	chloroplast relocation	2
51667	establishment of plastid localization	2
6094	gluconeogenesis	2
9065	glutamine family amino acid catabolic process	2
6546	glycine catabolic process	2
19464	glycine decarboxylation via glycine cleavage system	2
7030	Golgi organization	2
6896	Golgi to vacuole transport	2
6121	mitochondrial electron transport, succinate to ubiquinone	2
6122	mitochondrial electron transport, ubiquinol to cytochrome c	2
10360	negative regulation of anion channel activity	2
10362	negative regulation of anion channel activity by blue light	2
32413	negative regulation of ion transmembrane transporter activity	2
43155	negative regulation of photosynthesis, light reaction	2
51051	negative regulation of transport	2
32410	negative regulation of transporter activity	2
51168	nuclear export	2
6862	nucleotide transport	2
10205	photoinhibition	2
6892	post-Golgi vesicle-mediated transport	2
6560	proline metabolic process	2
15865	purine nucleotide transport	2
10359	regulation of anion channel activity	2
10361	regulation of anion channel activity by blue light	2
44070	regulation of anion transport	2
34765	regulation of ion transmembrane transport	2
32412	regulation of ion transmembrane transporter activity	2
34762	regulation of transmembrane transport	2
22898	regulation of transmembrane transporter activity	2
32409	regulation of transporter activity	2
19430	removal of superoxide radicals	2
10037	response to carbon dioxide	2
305	response to oxygen radical	2
303	response to superoxide	2
9071	serine family amino acid catabolic process	2
