# Supplementary material for: Plastid Proteomic Analysis in Tomato Fruit Development
Source: PLoS One. 2015 Sep 15;10(9):e0137266. doi: 10.1371/journal.pone.0137266 (PMC4570674; doi:10.1371/journal.pone.0137266)
Supplement: S2 Data — (XLSX) [file pone.0137266.s002.xlsx]

## Sheet: 130920 Mol
File created with BiNGO (c) on 2013/09/20 at 15:53:12
ontology: namespace
curator: bingo
Selected ontology file : jar:file:E:\Cytoscape_v2.8.3\plugins\BiNGO.jar!/GO_Molecular_Function
Selected annotation file : jar:file:E:\Cytoscape_v2.8.3\plugins\BiNGO.jar!/A_thaliana_default
Discarded evidence codes :
Overrepresentation
Selected statistical test : Hypergeometric test
Selected correction : Benjamini & Hochberg False Discovery Rate (FDR) correction
Selected significance level : 0.05
Testing option : Use whole annotation as reference set
The selected cluster :
AT4G38540	AT2G20260	AT4G08900	AT4G37870	AT1G48030	AT5G62530	AT4G35090	AT3G10950	AT5G20490	AT4G27720	AT2G01140	AT3G51550	AT2G20530	AT1G62020	AT5G65750	AT1G72160	AT1G26880	AT4G40030	AT5G39510	AT2G47470	AT2G04350	AT3G05560	AT4G14320	AT1G09640	AT3G58730	ATMG00640	AT2G26890	AT3G44150	AT1G65540	AT2G20420	AT5G03280	AT5G20080	AT1G08830	AT5G14040	AT1G42970	AT3G04400	AT3G17410	AT4G20850	AT1G09740	AT1G26850	AT1G18270	ATMG00160	AT5G61170	AT5G50920	AT1G02500	AT4G38220	AT3G09630	AT5G22880	AT3G54110	AT5G03290
AT5G40650	AT1G03130	AT3G46970	AT5G02500	AT3G52300	AT5G67500	AT3G01280	AT3G55610	AT1G57860	AT3G46010	AT1G53240	AT5G17020	AT1G43710	AT4G34450	AT1G29880	AT1G23100	AT4G13930	AT5G10860	AT5G40760	AT1G13440	AT3G02530	AT5G57655	AT4G13010	AT5G13490	AT1G50030	ATCG00490	AT4G16130	AT2G37170	AT1G59900	AT1G03090	AT5G59840	AT4G11420	AT3G11130	AT5G64290	AT2G13560	AT4G14710	AT3G02090	AT5G52640	AT1G30740	AT1G51760	AT2G44120	AT3G48940	AT5G60600	AT4G04910	AT3G26340	AT5G58590	AT3G03050	AT3G14940	AT2G05830	AT5G23860
AT2G20450	AT4G29040	AT3G44880	AT1G53750	AT5G25880	AT2G21660	AT1G21750	AT1G06620	AT3G11050	AT1G06760	AT1G10630	AT3G25800	AT1G56190	AT1G02560	AT3G26618	AT1G63940	AT4G09800	AT4G11610	AT2G27720	AT5G12370	AT3G19820	AT1G36160	AT2G34250	AT2G37270	AT4G39660	AT5G53480
No annotations were retrieved for the following entities:
ATMG00665	AT5G23540	ATCG00350	AT5G35160	AT5G40770	ATCG00680	ATCG00480	ATCG00580	AT4G27720	ATCG00730	AT1G75990	AT2G34780	AT2G20530	ATCG00540	ATCG00500	AT1G17870	AT3G14420	ATMG01275	ATCG00470	AT4G11220	AT4G40030	ATCG00780	AT1G76700	AT1G29150	AT1G68620	ATCG00020	ATMG00480	AT1G10830	ATMG00070	AT3G01290	ATMG00640	AT1G24510	AT1G07400	ATMG01080	AT5G13440	ATCG00750	ATCG00130	AT1G26850	ATCG00270	AT4G22310	AT2G07698	ATMG00160	AT3G13772	AT4G38510	AT5G62740	ATCG00340	AT1G14670	AT3G16640	AT1G64090	ATCG00280
GO-ID	p-value	corr p-value	x	n	X	N	Description	Genes in test set
4134	0.00038968	0.0029148	2	2	483	24443	4-alpha-glucanotransferase activity	AT2G40840|AT5G64860
4013	0.00038968	0.0029148	2	2	483	24443	adenosylhomocysteinase activity	AT3G23810|AT4G13940
30554	0.00078713	0.0051474	45	1387	483	24443	adenyl nucleotide binding	AT3G13860|AT4G37870|AT5G20890|AT4G11010|AT1G48030|AT3G58570|AT1G78900|AT2G39730|AT1G50480|AT1G09620|AT5G09590|AT3G17410|AT5G20000|AT5G66760|AT5G52640|AT1G30740|AT5G26360|AT5G28540|AT3G53230|AT3G13470|AT5G02500|AT1G63940|AT5G50920|AT3G23750|AT2G05710|AT5G56030|AT5G03290|AT1G29880|AT1G23100|AT2G25140|AT1G79930|AT3G11830|AT2G28000|AT4G09320|AT3G23990|AT3G02530|AT4G34200|AT3G18190|AT1G74310|AT5G15450…
32559	0.00047302	0.0032151	44	1314	483	24443	adenyl ribonucleotide binding	AT3G13860|AT4G37870|AT5G20890|AT4G11010|AT1G48030|AT3G58570|AT1G78900|AT2G39730|AT1G50480|AT1G09620|AT5G09590|AT3G17410|AT5G20000|AT5G66760|AT5G52640|AT5G26360|AT5G28540|AT3G53230|AT3G13470|AT5G02500|AT1G63940|AT5G50920|AT3G23750|AT2G05710|AT5G56030|AT5G03290|AT1G29880|AT1G23100|AT2G25140|AT1G79930|AT3G11830|AT2G28000|AT4G09320|AT3G23990|AT3G02530|AT4G34200|AT3G18190|AT1G74310|AT5G15450|AT4G24190…
8453	0.0055451	0.021531	2	6	483	24443	alanine-glyoxylate transaminase activity	AT1G70580|AT4G39660
16832	0.0023729	0.011562	3	14	483	24443	aldehyde-lyase activity	AT2G01140|AT1G18270|AT4G38970
4177	0.0068068	0.025824	3	20	483	24443	aminopeptidase activity	AT3G51800|AT4G36760|AT4G30920
16209	3.1015e-07	5.5052e-06	14	130	483	24443	antioxidant activity	AT5G51100|AT1G20620|AT3G10920|AT2G31570|AT5G06290|AT1G08830|AT1G19570|AT4G35090|AT3G56350|AT3G06050|AT1G07890|AT4G35000|AT3G09640|AT1G35720
5524	0.00045109	0.0031576	44	1311	483	24443	ATP binding	AT3G13860|AT4G37870|AT5G20890|AT4G11010|AT1G48030|AT3G58570|AT1G78900|AT2G39730|AT1G50480|AT1G09620|AT5G09590|AT3G17410|AT5G20000|AT5G66760|AT5G52640|AT5G26360|AT5G28540|AT3G53230|AT3G13470|AT5G02500|AT1G63940|AT5G50920|AT3G23750|AT2G05710|AT5G56030|AT5G03290|AT1G29880|AT1G23100|AT2G25140|AT1G79930|AT3G11830|AT2G28000|AT4G09320|AT3G23990|AT3G02530|AT4G34200|AT3G18190|AT1G74310|AT5G15450|AT4G24190…
3878	0.0055451	0.021531	2	6	483	24443	ATP citrate synthase activity	AT1G09430|AT5G49460
5471	0.0055451	0.021531	2	6	483	24443	ATP:ADP antiporter activity	AT5G13490|AT3G08580
16887	2.7391e-06	3.6793e-05	21	328	483	24443	ATPase activity	AT5G50920|AT3G58730|AT4G02620|AT1G12840|AT3G62700|AT1G19910|AT3G58570|AT5G58290|AT1G78900|AT3G42050|AT4G11150|AT2G25140|AT5G62670|AT4G39080|AT4G29040|AT1G53750|AT1G74310|AT5G15450|AT1G07670|AT3G13920|AT3G05530
43492	0.004371	0.018103	8	130	483	24443	ATPase activity, coupled to movement of substances	AT3G58730|AT4G02620|AT3G62700|AT1G12840|AT1G07670|AT3G42050|AT1G78900|AT4G11150
42625	4.1156e-05	0.00044467	7	48	483	24443	ATPase activity, coupled to transmembrane movement of ions	AT3G58730|AT4G02620|AT1G12840|AT1G07670|AT3G42050|AT1G78900|AT4G11150
42626	0.004371	0.018103	8	130	483	24443	ATPase activity, coupled to transmembrane movement of substances	AT3G58730|AT4G02620|AT3G62700|AT1G12840|AT1G07670|AT3G42050|AT1G78900|AT4G11150
5488	9.5126e-11	3.9398e-09	257	9513	483	24443	binding	AT4G08900|AT4G37870|AT1G48030|AT1G03090|AT5G62530|AT5G59840|AT4G11420|AT3G11130|AT2G13560|AT4G14710|AT3G02090|AT4G35090|AT5G20490|AT5G52640|AT1G30740|AT3G48940|AT5G60600|AT4G04910|AT5G58590|AT2G05830|AT5G23860|AT1G62020|AT2G22780|AT5G65750|AT2G36530|AT1G67090|AT1G65930|AT1G09640|AT2G26890|AT2G37190|AT1G65540|AT2G20420|AT1G70410|AT5G20080|AT2G47730|AT5G14040|AT3G17410|AT5G20720|AT5G63400|AT1G18270…
9882	0.0037456	0.016188	2	5	483	24443	blue light photoreceptor activity	AT3G45780|AT5G58140
16830	1.6976e-05	0.0002027	10	94	483	24443	carbon-carbon lyase activity	AT2G01140|AT5G17330|AT1G67090|AT3G14940|AT1G68750|AT4G37870|AT1G18270|AT4G38970|AT1G43710|AT5G38410
16835	0.010338	0.03568	7	121	483	24443	carbon-oxygen lyase activity	AT3G01500|AT3G06860|AT3G61440|AT2G05710|AT1G70410|AT1G69740|AT2G36530
16831	0.00011316	0.0011248	7	56	483	24443	carboxy-lyase activity	AT5G17330|AT1G67090|AT3G14940|AT1G68750|AT4G37870|AT1G43710|AT5G38410
4096	0.0011537	0.0065157	2	3	483	24443	catalase activity	AT1G20620|AT4G35090
3824	4.1918e-26	6.9444e-24	260	7553	483	24443	catalytic activity	AT4G38540|AT2G20260|AT4G08900|AT4G37870|AT1G59900|AT1G48030|AT1G03090|AT5G62530|AT2G13560|AT4G14710|AT3G02090|AT4G35090|AT5G20490|AT1G30740|AT1G51760|AT5G60600|AT3G26340|AT2G01140|AT3G51550|AT3G03050|AT3G14940|AT2G22780|AT5G65750|AT2G36530|AT1G67090|AT2G47470|AT2G04350|AT1G65930|AT5G25980|AT3G58730|AT1G19910|AT2G20420|AT2G05840|AT1G70410|AT5G20080|AT1G08830|AT2G47730|AT1G42970|AT3G17410|AT3G45140…
43169	3.3415e-11	1.5597e-09	88	2147	483	24443	cation binding	AT3G52930|AT1G20620|AT4G08900|AT5G17920|AT1G48030|AT4G00570|AT1G03090|AT5G62530|AT3G14690|AT4G13940|AT4G12420|AT1G50480|AT2G13560|AT4G30920|AT5G23250|AT4G14710|AT3G02090|AT4G05180|AT4G35090|AT5G66760|AT1G56070|AT5G64860|AT1G79750|AT5G28050|AT5G08570|AT3G02260|AT1G09780|AT3G10920|AT4G10040|AT5G65750|AT2G36530|AT4G15440|AT1G19570|AT1G67090|AT3G01500|AT5G04590|AT2G33040|AT3G48890|AT3G58610|AT1G35720…
19829	1.9641e-06	2.789e-05	7	31	483	24443	cation-transporting ATPase activity	AT3G58730|AT4G02620|AT1G12840|AT1G07670|AT3G42050|AT1G78900|AT4G11150
15267	0.0094816	0.033757	7	119	483	24443	channel activity	AT2G37170|AT5G67500|AT3G01280|AT1G04690|AT2G36830|AT4G35100|AT4G00430
16168	2.0997e-07	3.865e-06	7	23	483	24443	chlorophyll binding	AT4G10340|AT1G61520|AT1G44575|AT3G27690|AT1G15820|AT3G61470|AT3G08940
16421	0.0076619	0.028	2	7	483	24443	CoA carboxylase activity	AT1G36160|AT1G03090
50897	1.666e-14	1.38e-12	14	40	483	24443	cobalt ion binding	AT1G20620|AT4G08900|AT4G11010|AT1G48030|AT5G65750|AT1G03090|AT4G00570|AT5G62530|AT2G13560|AT5G10860|AT4G35090|AT5G66760|AT4G02930|AT1G79750
50662	0.0014798	0.0079079	10	162	483	24443	coenzyme binding	AT5G28840|AT3G45780|AT1G30740|AT2G20360|AT1G12900|AT1G18270|AT5G10730|AT5G58140|AT5G14780|AT5G54500
48037	0.0004457	0.0031576	13	219	483	24443	cofactor binding	AT2G20360|AT5G10730|AT1G43710|AT4G13930|AT5G54500|AT3G45780|AT5G28840|AT1G30740|AT3G48730|AT1G18270|AT1G12900|AT5G58140|AT5G14780
5507	1.7052e-24	2.1187e-22	37	209	483	24443	copper ion binding	AT3G52930|AT5G17920|AT1G48030|AT2G36460|AT2G20420|AT5G20080|AT4G13940|AT4G12420|AT1G50480|AT5G23250|AT5G20720|AT5G08690|AT1G56070|AT5G63400|AT3G61440|AT1G10630|AT3G52300|AT3G55440|AT3G10920|AT1G53240|AT4G10040|AT2G05710|AT2G36530|AT1G19570|AT3G23990|AT3G09200|AT1G13440|AT1G67090|AT2G30970|AT5G13490|AT5G04590|AT4G20260|AT3G08580|AT3G58610|AT1G35720|AT5G37600|AT1G65930
4128	0.00038968	0.0029148	2	2	483	24443	cytochrome-b5 reductase activity	AT5G17770|AT5G20080
51213	0.0013701	0.0074017	4	25	483	24443	dioxygenase activity	AT3G63520|AT3G45140|AT1G55020|AT4G14710
4175	0.0004787	0.0032151	15	279	483	24443	endopeptidase activity	AT1G11910|AT3G22630|AT5G66140|AT1G02305|AT2G05840|AT3G02090|AT1G56450|AT4G39090|AT1G51980|AT4G31300|AT2G27020|AT1G16470|AT3G14290|AT1G02560|AT3G26340
10181	0.0050167	0.020271	3	18	483	24443	FMN binding	AT3G45780|AT5G58140|AT5G54500
4332	0.00025296	0.0022057	3	7	483	24443	fructose-bisphosphate aldolase activity	AT2G01140|AT1G18270|AT4G38970
4365	0.0037456	0.016188	2	5	483	24443	glyceraldehyde-3-phosphate dehydrogenase (phosphorylating) activity	AT1G12900|AT1G42970
8943	0.0003988	0.0029148	3	8	483	24443	glyceraldehyde-3-phosphate dehydrogenase activity	AT1G13440|AT1G12900|AT1G42970
4133	0.0037456	0.016188	2	5	483	24443	glycogen debranching enzyme activity	AT2G40840|AT5G64860
5525	5.7835e-08	1.3688e-06	19	214	483	24443	GTP binding	AT3G13870|AT1G06400|AT4G20360|AT2G05830|AT4G39520|AT3G46060|AT5G59840|AT1G02130|AT4G33650|AT3G49870|AT5G60860|AT3G60190|AT3G18820|AT3G62560|AT2G43130|AT4G17170|AT3G61760|AT1G10630|AT2G44610
3924	5.7379e-05	0.00059627	8	68	483	24443	GTPase activity	AT4G20360|AT3G60190|AT2G43130|AT4G39520|AT4G17170|AT3G61760|AT4G33650|AT1G59610
19001	7.2194e-08	1.56e-06	19	217	483	24443	guanyl nucleotide binding	AT3G13870|AT1G06400|AT4G20360|AT2G05830|AT4G39520|AT3G46060|AT5G59840|AT1G02130|AT4G33650|AT3G49870|AT5G60860|AT3G60190|AT3G18820|AT3G62560|AT2G43130|AT4G17170|AT3G61760|AT1G10630|AT2G44610
32561	5.7835e-08	1.3688e-06	19	214	483	24443	guanyl ribonucleotide binding	AT3G13870|AT1G06400|AT4G20360|AT2G05830|AT4G39520|AT3G46060|AT5G59840|AT1G02130|AT4G33650|AT3G49870|AT5G60860|AT3G60190|AT3G18820|AT3G62560|AT2G43130|AT4G17170|AT3G61760|AT1G10630|AT2G44610
16836	0.0026019	0.012555	6	70	483	24443	hydro-lyase activity	AT3G01500|AT3G06860|AT2G05710|AT1G70410|AT1G69740|AT2G36530
15078	2.6793e-05	0.00030264	10	99	483	24443	hydrogen ion transmembrane transporter activity	AT3G58730|AT4G02620|AT5G25450|AT1G12840|AT3G28710|AT3G52730|AT3G42050|AT1G78900|AT4G11150|AT3G28715
9678	0.0037456	0.016188	2	5	483	24443	hydrogen-translocating pyrophosphatase activity	AT4G39080|AT1G15690
16787	0.00418	0.017909	71	2632	483	24443	hydrolase activity	AT1G11910|AT4G08900|AT3G22630|AT5G66140|AT1G78900|AT4G13940|AT4G33650|AT4G30920|AT1G79340|AT3G02090|AT1G59610|AT3G15730|AT5G20490|AT3G60190|AT1G51760|AT4G17170|AT3G07970|AT4G31300|AT3G53230|AT5G28050|AT3G14290|AT3G26340|AT1G04160|AT1G12840|AT1G11580|AT1G56450|AT4G39090|AT1G07670|AT1G68020|AT5G07350|AT3G61760|AT2G27020|AT3G08510|AT5G25980|AT3G58730|AT4G02620|AT1G19910|AT5G63840|AT3G58570|AT5G58290…
16817	1.1021e-06	1.7117e-05	34	688	483	24443	hydrolase activity, acting on acid anhydrides	AT3G58730|AT4G02620|AT1G19910|AT3G58570|AT5G58290|AT1G78900|AT4G33650|AT1G59610|AT4G39080|AT5G20000|AT4G29040|AT1G53750|AT5G20490|AT3G60190|AT4G17170|AT3G53230|AT5G50920|AT1G04160|AT4G20360|AT3G62700|AT1G12840|AT4G39520|AT3G42050|AT4G11150|AT2G25140|AT5G62670|AT1G15690|AT1G74310|AT5G15450|AT2G43130|AT1G07670|AT3G61760|AT3G13920|AT3G05530
16820	0.0050115	0.020271	8	133	483	24443	hydrolase activity, acting on acid anhydrides, catalyzing transmembrane movement of substances	AT3G58730|AT4G02620|AT3G62700|AT1G12840|AT1G07670|AT3G42050|AT1G78900|AT4G11150
16818	8.7681e-07	1.4526e-05	34	681	483	24443	hydrolase activity, acting on acid anhydrides, in phosphorus-containing anhydrides	AT3G58730|AT4G02620|AT1G19910|AT3G58570|AT5G58290|AT1G78900|AT4G33650|AT1G59610|AT4G39080|AT5G20000|AT4G29040|AT1G53750|AT5G20490|AT3G60190|AT4G17170|AT3G53230|AT5G50920|AT1G04160|AT4G20360|AT3G62700|AT1G12840|AT4G39520|AT3G42050|AT4G11150|AT2G25140|AT5G62670|AT1G15690|AT1G74310|AT5G15450|AT2G43130|AT1G07670|AT3G61760|AT3G13920|AT3G05530
16801	0.0011537	0.0065157	2	3	483	24443	hydrolase activity, acting on ether bonds	AT3G23810|AT4G13940
22890	0.0012374	0.0069102	11	186	483	24443	inorganic cation transmembrane transporter activity	AT3G58730|AT4G02620|AT5G25450|AT1G12840|AT3G28710|AT1G07670|AT3G52730|AT3G42050|AT1G78900|AT4G11150|AT3G28715
16860	0.0016984	0.0088856	5	44	483	24443	intramolecular oxidoreductase activity	AT3G55440|AT5G60640|AT5G57655|AT1G21750|AT2G47470
16862	0.002923	0.013705	3	15	483	24443	intramolecular oxidoreductase activity, interconverting keto- and enol-groups	AT5G60640|AT1G21750|AT2G47470
16864	0.002923	0.013705	3	15	483	24443	intramolecular oxidoreductase activity, transposing S-S bonds	AT5G60640|AT1G21750|AT2G47470
43167	3.3415e-11	1.5597e-09	88	2147	483	24443	ion binding	AT3G52930|AT1G20620|AT4G08900|AT5G17920|AT1G48030|AT4G00570|AT1G03090|AT5G62530|AT3G14690|AT4G13940|AT4G12420|AT1G50480|AT2G13560|AT4G30920|AT5G23250|AT4G14710|AT3G02090|AT4G05180|AT4G35090|AT5G66760|AT1G56070|AT5G64860|AT1G79750|AT5G28050|AT5G08570|AT3G02260|AT1G09780|AT3G10920|AT4G10040|AT5G65750|AT2G36530|AT4G15440|AT1G19570|AT1G67090|AT3G01500|AT5G04590|AT2G33040|AT3G48890|AT3G58610|AT1G35720…
4449	0.0037456	0.016188	2	5	483	24443	isocitrate dehydrogenase (NAD+) activity	AT4G35260|AT5G03290
4448	0.0003988	0.0029148	3	8	483	24443	isocitrate dehydrogenase activity	AT4G35260|AT5G03290|AT1G65930
16853	0.00016774	0.0015438	13	198	483	24443	isomerase activity	AT2G07050|AT3G55440|AT2G29960|AT5G60640|AT1G09780|AT5G13120|AT5G57655|AT5G28840|AT1G21750|AT3G48730|AT2G16600|AT2G47470|AT1G06820
16688	0.0003988	0.0029148	3	8	483	24443	L-ascorbate peroxidase activity	AT1G07890|AT4G35000|AT3G09640
4069	0.0076619	0.028	2	7	483	24443	L-aspartate:2-oxoglutarate aminotransferase activity	AT2G30970|AT4G31990
30060	0.0001467	0.0013757	3	6	483	24443	L-malate dehydrogenase activity	AT2G22780|AT3G47520|AT1G04410
16885	0.0076619	0.028	2	7	483	24443	ligase activity, forming carbon-carbon bonds	AT1G36160|AT1G03090
16165	0.010083	0.03517	2	8	483	24443	lipoxygenase activity	AT3G45140|AT1G55020
16829	1.1439e-05	0.00014578	19	304	483	24443	lyase activity	AT2G01140|AT5G17330|AT3G10050|AT3G14940|AT4G37870|AT2G05710|AT1G70410|AT1G43710|AT5G38410|AT2G36530|AT1G67090|AT3G01500|AT1G68750|AT3G06860|AT1G18270|AT4G38970|AT3G61440|AT1G69740|AT5G19820
4473	0.0022772	0.011248	2	4	483	24443	malate dehydrogenase (oxaloacetate-decarboxylating) (NADP+) activity	AT5G25880|AT1G79750
16615	2.458e-10	7.6353e-09	8	16	483	24443	malate dehydrogenase activity	AT5G25880|AT2G22780|AT3G47520|AT1G53240|AT1G04410|AT4G00570|AT1G79750|AT2G13560
4470	5.0276e-06	6.5756e-05	4	7	483	24443	malic enzyme activity	AT5G25880|AT4G00570|AT1G79750|AT2G13560
46872	8.2322e-12	5.1142e-10	86	2020	483	24443	metal ion binding	AT3G52930|AT1G20620|AT4G08900|AT5G17920|AT1G48030|AT4G00570|AT1G03090|AT5G62530|AT3G14690|AT4G13940|AT4G12420|AT1G50480|AT2G13560|AT4G30920|AT5G23250|AT4G14710|AT3G02090|AT4G05180|AT4G35090|AT5G66760|AT1G56070|AT1G79750|AT5G28050|AT5G08570|AT3G02260|AT1G09780|AT3G10920|AT4G10040|AT5G65750|AT2G36530|AT4G15440|AT1G19570|AT1G67090|AT3G01500|AT5G04590|AT2G33040|AT3G48890|AT3G58610|AT1G35720|AT5G37600…
8237	0.0034418	0.015839	6	74	483	24443	metallopeptidase activity	AT3G51800|AT4G38220|AT1G51980|AT1G51760|AT4G30920|AT3G02090
15077	0.00013817	0.0013206	10	120	483	24443	monovalent inorganic cation transmembrane transporter activity	AT3G58730|AT4G02620|AT5G25450|AT1G12840|AT3G28710|AT3G52730|AT3G42050|AT1G78900|AT4G11150|AT3G28715
51287	0.012769	0.043261	3	25	483	24443	NAD or NADH binding	AT5G28840|AT1G12900|AT5G14780
19205	0.014226	0.047774	3	26	483	24443	nucleobase, nucleoside, nucleotide kinase activity	AT4G09320|AT4G11010|AT5G63400
1882	0.00047453	0.0032151	46	1393	483	24443	nucleoside binding	AT3G13860|AT4G37870|AT5G20890|AT4G11010|AT1G48030|AT3G58570|AT1G78900|AT2G39730|AT1G50480|AT1G09620|AT5G09590|AT3G17410|AT5G20000|AT5G66760|AT5G52640|AT1G30740|AT5G26360|AT5G28540|AT3G53230|AT3G13470|AT5G02500|AT1G63940|AT5G50920|AT3G23750|AT2G05710|AT4G39520|AT5G56030|AT5G03290|AT1G29880|AT1G23100|AT2G25140|AT1G79930|AT3G11830|AT2G28000|AT4G09320|AT3G23990|AT3G02530|AT4G34200|AT3G18190|AT1G74310…
4550	0.0037456	0.016188	2	5	483	24443	nucleoside diphosphate kinase activity	AT4G09320|AT4G11010
17111	9.1354e-07	1.4646e-05	33	651	483	24443	nucleoside-triphosphatase activity	AT3G58730|AT4G02620|AT1G19910|AT3G58570|AT1G78900|AT5G58290|AT4G33650|AT1G59610|AT4G39080|AT5G20000|AT4G29040|AT1G53750|AT5G20490|AT3G60190|AT4G17170|AT3G53230|AT5G50920|AT1G04160|AT4G20360|AT3G62700|AT1G12840|AT4G39520|AT3G42050|AT4G11150|AT2G25140|AT5G62670|AT1G74310|AT5G15450|AT2G43130|AT1G07670|AT3G61760|AT3G13920|AT3G05530
166	1.3722e-07	2.728e-06	76	2085	483	24443	nucleotide binding	AT1G06400|AT5G28060|AT4G37870|AT5G20890|AT1G48030|AT1G78900|AT5G59840|AT2G39730|AT4G33650|AT1G50480|AT1G09620|AT5G66760|AT5G52640|AT3G60190|AT5G28840|AT1G30740|AT3G18820|AT1G17720|AT4G17170|AT5G58140|AT3G53230|AT2G05830|AT5G56030|AT1G79930|AT2G28000|AT5G60860|AT4G09320|AT3G62560|AT1G12900|AT3G61760|AT2G32120|AT5G14780|AT1G35720|AT1G18080|AT3G13860|AT3G18130|AT4G11010|AT3G58570|AT3G46060|AT1G02130…
17077	0.0022772	0.011248	2	4	483	24443	oxidative phosphorylation uncoupler activity	AT5G19760|AT3G54110
16491	9.4009e-23	9.3444e-21	86	1326	483	24443	oxidoreductase activity	AT1G20620|AT4G38540|AT2G44160|AT1G59900|AT1G16700|AT1G48030|AT4G00570|AT5G17770|AT5G62530|AT3G14690|AT1G74470|AT4G12420|AT2G13560|AT4G14710|AT4G35090|AT5G66760|AT3G02360|AT3G06050|AT3G17880|AT4G35000|AT1G30740|AT1G77120|AT5G25450|AT3G09640|AT4G14210|AT3G52730|AT1G79750|AT5G60600|AT3G04870|AT5G51100|AT3G63520|AT2G22780|AT3G10920|AT5G65750|AT1G55020|AT5G58330|AT4G15440|AT1G19570|AT2G47140|AT5G04590…
16614	4.5226e-12	3.211e-10	20	139	483	24443	oxidoreductase activity, acting on CH-OH group of donors	AT4G35260|AT2G22780|AT1G53240|AT4G00570|AT5G03290|AT5G58330|AT2G13560|AT3G02360|AT5G40760|AT5G25880|AT3G47520|AT3G06860|AT1G77120|AT1G18270|AT1G04410|AT3G58610|AT1G79750|AT5G14780|AT1G60690|AT1G65930
16681	0.0076619	0.028	2	7	483	24443	oxidoreductase activity, acting on diphenols and related substances as donors, cytochrome as acceptor	AT5G25450|AT3G52730
16651	2.2413e-09	6.5525e-08	12	61	483	24443	oxidoreductase activity, acting on NADH or NADPH	AT5G25880|AT4G24520|AT1G16700|AT1G48030|AT1G20020|AT4G00570|AT5G37510|AT5G17770|AT5G20080|AT1G79750|AT2G13560|AT5G54500
16653	3.0223e-05	0.0003338	3	4	483	24443	oxidoreductase activity, acting on NADH or NADPH, heme protein as acceptor	AT4G24520|AT5G17770|AT5G20080
16652	2.189e-06	3.022e-05	4	6	483	24443	oxidoreductase activity, acting on NADH or NADPH, NAD or NADP as acceptor	AT5G25880|AT4G00570|AT1G79750|AT2G13560
16655	0.0058708	0.022619	3	19	483	24443	oxidoreductase activity, acting on NADH or NADPH, quinone or similar compound as acceptor	AT1G16700|AT5G37510|AT5G54500
16684	0.0010128	0.0060645	8	103	483	24443	oxidoreductase activity, acting on peroxide as acceptor	AT1G20620|AT4G35090|AT3G06050|AT1G07890|AT4G35000|AT3G09640|AT2G31570|AT1G35720
16701	0.0021164	0.010844	4	28	483	24443	oxidoreductase activity, acting on single donors with incorporation of molecular oxygen	AT3G63520|AT3G45140|AT1G55020|AT4G14710
16702	0.00098949	0.0060645	4	23	483	24443	oxidoreductase activity, acting on single donors with incorporation of molecular oxygen, incorporation of two atoms of oxygen	AT3G63520|AT3G45140|AT1G55020|AT4G14710
16721	1.7537e-05	0.0002027	4	9	483	24443	oxidoreductase activity, acting on superoxide radicals as acceptor	AT5G51100|AT3G56350|AT3G10920|AT1G08830
16903	1.2103e-06	1.7691e-05	9	55	483	24443	oxidoreductase activity, acting on the aldehyde or oxo group of donors	AT1G13440|AT5G50850|AT3G55610|AT1G59900|AT1G12900|AT5G65750|AT3G48170|AT5G62530|AT1G42970
16624	0.001892	0.0097953	3	13	483	24443	oxidoreductase activity, acting on the aldehyde or oxo group of donors, disulfide as acceptor	AT5G50850|AT1G59900|AT5G65750
16620	5.7588e-05	0.00059627	6	35	483	24443	oxidoreductase activity, acting on the aldehyde or oxo group of donors, NAD or NADP as acceptor	AT1G13440|AT3G55610|AT1G12900|AT3G48170|AT5G62530|AT1G42970
16645	0.011401	0.039078	3	24	483	24443	oxidoreductase activity, acting on the CH-NH group of donors	AT2G44160|AT5G62530|AT4G33150
16646	0.00082972	0.0052868	3	10	483	24443	oxidoreductase activity, acting on the CH-NH group of donors, NAD or NADP as acceptor	AT2G44160|AT5G62530|AT4G33150
16616	1.031e-10	3.9416e-09	17	114	483	24443	oxidoreductase activity, acting on the CH-OH group of donors, NAD or NADP as acceptor	AT4G35260|AT2G22780|AT5G03290|AT5G58330|AT3G02360|AT5G40760|AT5G25880|AT3G47520|AT3G06860|AT1G77120|AT1G18270|AT1G04410|AT3G58610|AT1G79750|AT5G14780|AT1G60690|AT1G65930
15405	0.00094845	0.0059668	11	180	483	24443	P-P-bond-hydrolysis-driven transmembrane transporter activity	AT4G39080|AT3G58730|AT1G15690|AT4G02620|AT2G34250|AT3G62700|AT1G12840|AT1G07670|AT3G42050|AT1G78900|AT4G11150
22803	0.0094816	0.033757	7	119	483	24443	passive transmembrane transporter activity	AT2G37170|AT5G67500|AT3G01280|AT1G04690|AT2G36830|AT4G35100|AT4G00430
8233	0.00011998	0.0011692	23	487	483	24443	peptidase activity	AT1G11910|AT5G50920|AT4G38220|AT3G22630|AT5G66140|AT1G02305|AT2G05840|AT4G30920|AT1G79340|AT3G02090|AT1G56450|AT4G39090|AT4G20850|AT3G51800|AT4G36760|AT1G51980|AT1G51760|AT4G31300|AT2G27020|AT1G16470|AT3G14290|AT1G02560|AT3G26340
70011	6.0221e-05	0.00061081	23	465	483	24443	peptidase activity, acting on L-amino acid peptides	AT1G11910|AT5G50920|AT4G38220|AT3G22630|AT5G66140|AT1G02305|AT2G05840|AT4G30920|AT1G79340|AT3G02090|AT1G56450|AT4G39090|AT4G20850|AT3G51800|AT4G36760|AT1G51980|AT1G51760|AT4G31300|AT2G27020|AT1G16470|AT3G14290|AT1G02560|AT3G26340
4601	0.0010128	0.0060645	8	103	483	24443	peroxidase activity	AT1G20620|AT4G35090|AT3G06050|AT1G07890|AT4G35000|AT3G09640|AT2G31570|AT1G35720
4611	0.00025296	0.0022057	3	7	483	24443	phosphoenolpyruvate carboxykinase activity	AT3G14940|AT1G68750|AT4G37870
8964	0.0037456	0.016188	2	5	483	24443	phosphoenolpyruvate carboxylase activity	AT3G14940|AT1G68750
4618	0.0011537	0.0065157	2	3	483	24443	phosphoglycerate kinase activity	AT1G79550|AT1G56190
16774	0.00082972	0.0052868	3	10	483	24443	phosphotransferase activity, carboxyl group as acceptor	AT3G55610|AT1G79550|AT1G56190
16776	0.0068068	0.025824	3	20	483	24443	phosphotransferase activity, phosphate group as acceptor	AT4G09320|AT4G11010|AT5G63400
9881	0.012795	0.043261	2	9	483	24443	photoreceptor activity	AT3G45780|AT5G58140
8187	0.00029212	0.0024197	4	17	483	24443	poly-pyrimidine tract binding	AT1G06680|AT1G20020|AT4G37930|AT3G50820
8266	0.00029212	0.0024197	4	17	483	24443	poly(U) RNA binding	AT1G06680|AT1G20020|AT4G37930|AT3G50820
15399	0.0009923	0.0060645	11	181	483	24443	primary active transmembrane transporter activity	AT4G39080|AT3G58730|AT1G15690|AT4G02620|AT2G34250|AT3G62700|AT1G12840|AT1G07670|AT3G42050|AT1G78900|AT4G11150
5515	0.0095646	0.033757	64	2416	483	24443	protein binding	AT2G41740|AT4G23460|AT5G20890|AT3G11130|AT1G59610|AT4G35090|AT5G20490|AT5G52640|AT3G17880|AT3G62250|AT5G09810|AT4G04910|AT4G31480|AT3G02520|AT5G58590|AT5G17330|AT5G23860|AT1G62020|AT4G35450|AT5G56030|AT2G28000|AT5G22770|AT1G35720|AT3G13860|AT3G44110|AT5G67510|AT2G26890|AT4G33010|AT5G20720|AT3G45780|AT5G26360|AT5G61790|AT1G10630|AT3G13470|AT3G23750|AT1G09210|AT2G24765|AT1G47830|AT3G46010|AT5G17020…
3756	0.002923	0.013705	3	15	483	24443	protein disulfide isomerase activity	AT5G60640|AT1G21750|AT2G47470
8565	0.0016409	0.0086759	8	111	483	24443	protein transporter activity	AT1G47830|AT2G31660|AT4G23460|AT5G17020|AT2G34250|AT4G16143|AT5G22770|AT5G53480
46961	8.8056e-08	1.8235e-06	6	13	483	24443	proton-transporting ATPase activity, rotational mechanism	AT3G58730|AT4G02620|AT1G12840|AT3G42050|AT1G78900|AT4G11150
1883	0.00044626	0.0031576	46	1389	483	24443	purine nucleoside binding	AT3G13860|AT4G37870|AT5G20890|AT4G11010|AT1G48030|AT3G58570|AT1G78900|AT2G39730|AT1G50480|AT1G09620|AT5G09590|AT3G17410|AT5G20000|AT5G66760|AT5G52640|AT1G30740|AT5G26360|AT5G28540|AT3G53230|AT3G13470|AT5G02500|AT1G63940|AT5G50920|AT3G23750|AT2G05710|AT4G39520|AT5G56030|AT5G03290|AT1G29880|AT1G23100|AT2G25140|AT1G79930|AT3G11830|AT2G28000|AT4G09320|AT3G23990|AT3G02530|AT4G34200|AT3G18190|AT1G74310…
17076	6.0883e-08	1.3754e-06	64	1601	483	24443	purine nucleotide binding	AT1G06400|AT4G37870|AT5G20890|AT1G48030|AT1G78900|AT5G59840|AT2G39730|AT1G50480|AT4G33650|AT1G09620|AT5G66760|AT5G52640|AT3G60190|AT1G30740|AT3G18820|AT4G17170|AT3G53230|AT2G05830|AT5G56030|AT1G79930|AT2G28000|AT5G60860|AT4G09320|AT3G62560|AT3G61760|AT2G32120|AT1G35720|AT3G13860|AT4G11010|AT3G58570|AT3G46060|AT1G02130|AT3G49870|AT5G09590|AT5G20000|AT3G17410|AT5G26360|AT5G28540|AT1G10630|AT3G13470…
32555	2.3068e-08	6.0341e-07	63	1524	483	24443	purine ribonucleotide binding	AT1G06400|AT4G37870|AT5G20890|AT1G48030|AT1G78900|AT5G59840|AT2G39730|AT1G50480|AT4G33650|AT1G09620|AT5G66760|AT5G52640|AT3G60190|AT3G18820|AT4G17170|AT3G53230|AT2G05830|AT5G56030|AT1G79930|AT2G28000|AT5G60860|AT4G09320|AT3G62560|AT3G61760|AT2G32120|AT1G35720|AT3G13860|AT4G11010|AT3G58570|AT3G46060|AT1G02130|AT3G49870|AT5G09590|AT5G20000|AT3G17410|AT5G26360|AT5G28540|AT1G10630|AT3G13470|AT5G02500…
16462	8.2079e-07	1.4067e-05	34	679	483	24443	pyrophosphatase activity	AT3G58730|AT4G02620|AT1G19910|AT3G58570|AT5G58290|AT1G78900|AT4G33650|AT1G59610|AT4G39080|AT5G20000|AT4G29040|AT1G53750|AT5G20490|AT3G60190|AT4G17170|AT3G53230|AT5G50920|AT1G04160|AT4G20360|AT3G62700|AT1G12840|AT4G39520|AT3G42050|AT4G11150|AT2G25140|AT5G62670|AT1G15690|AT1G74310|AT5G15450|AT2G43130|AT1G07670|AT3G61760|AT3G13920|AT3G05530
4739	0.0055451	0.021531	2	6	483	24443	pyruvate dehydrogenase (acetyl-transferring) activity	AT5G50850|AT1G59900
4738	0.0055451	0.021531	2	6	483	24443	pyruvate dehydrogenase activity	AT5G50850|AT1G59900
32553	2.3068e-08	6.0341e-07	63	1524	483	24443	ribonucleotide binding	AT1G06400|AT4G37870|AT5G20890|AT1G48030|AT1G78900|AT5G59840|AT2G39730|AT1G50480|AT4G33650|AT1G09620|AT5G66760|AT5G52640|AT3G60190|AT3G18820|AT4G17170|AT3G53230|AT2G05830|AT5G56030|AT1G79930|AT2G28000|AT5G60860|AT4G09320|AT3G62560|AT3G61760|AT2G32120|AT1G35720|AT3G13860|AT4G11010|AT3G58570|AT3G46060|AT1G02130|AT3G49870|AT5G09590|AT5G20000|AT3G17410|AT5G26360|AT5G28540|AT1G10630|AT3G13470|AT5G02500…
16984	0.0022772	0.011248	2	4	483	24443	ribulose-bisphosphate carboxylase activity	AT1G67090|AT5G38410
3727	0.0013701	0.0074017	4	25	483	24443	single-stranded RNA binding	AT1G06680|AT1G20020|AT4G37930|AT3G50820
5200	0.00027957	0.0023957	5	30	483	24443	structural constituent of cytoskeleton	AT5G12250|AT3G53750|AT5G23860|AT4G14960|AT5G09810
3735	6.1341e-28	1.5243e-25	50	355	483	24443	structural constituent of ribosome	AT2G36620|AT5G67510|AT5G28060|AT5G09500|AT2G37190|AT4G25740|AT4G15000|AT1G74270|AT3G04400|AT2G20450|AT3G10950|AT5G03850|AT2G39460|AT3G62250|AT3G57490|AT2G44120|AT4G16720|AT5G39850|AT1G27400|AT2G09990|AT4G18100|AT5G58420|AT3G52580|AT5G45775|AT5G61170|AT1G66580|AT3G09630|AT1G57860|AT5G20290|AT4G36130|AT5G35530|AT4G09800|AT2G27720|AT1G33140|AT3G49010|AT4G31700|AT4G34555|AT4G34670|AT3G09200|AT1G26880…
5198	1.1581e-32	5.7557e-30	63	491	483	24443	structural molecule activity	AT5G28060|AT3G11130|AT1G74270|AT3G10950|AT5G03850|AT3G62250|AT2G44120|AT5G39850|AT1G27400|AT5G09810|AT4G18100|AT4G31480|AT3G53750|AT5G23860|AT1G62020|AT5G20290|AT5G35530|AT5G54270|AT3G49010|AT4G34670|AT1G26880|AT5G02610|AT1G43170|AT3G23400|AT2G19730|AT1G29970|AT3G05560|AT1G48830|AT4G14320|AT2G36620|AT5G67510|AT5G09500|AT2G37190|AT4G25740|AT4G15000|AT3G04400|AT2G20450|AT5G12250|AT2G39460|AT4G04020…
22838	0.0090734	0.032916	7	118	483	24443	substrate-specific channel activity	AT2G37170|AT5G67500|AT3G01280|AT1G04690|AT2G36830|AT4G35100|AT4G00430
22892	0.0048499	0.019921	27	796	483	24443	substrate-specific transporter activity	AT2G37170|AT5G67500|AT3G01280|AT3G58730|AT1G47830|AT2G31660|AT4G02620|AT4G23460|AT5G17020|AT4G35100|AT1G12840|AT3G42050|AT1G78900|AT4G11150|AT5G64290|AT4G00430|AT1G04690|AT5G25450|AT2G36830|AT2G34250|AT4G16143|AT1G07670|AT3G28710|AT3G52730|AT5G22770|AT3G28715|AT5G53480
104	0.0003988	0.0029148	3	8	483	24443	succinate dehydrogenase activity	AT5G66760|AT2G46505|AT5G40650
4776	0.0011537	0.0065157	2	3	483	24443	succinate-CoA ligase (GDP-forming) activity	AT2G20420|AT5G23250
4774	0.0011537	0.0065157	2	3	483	24443	succinate-CoA ligase activity	AT2G20420|AT5G23250
4784	1.7537e-05	0.0002027	4	9	483	24443	superoxide dismutase activity	AT5G51100|AT3G56350|AT3G10920|AT1G08830
46906	0.010119	0.03517	13	314	483	24443	tetrapyrrole binding	AT1G61520|AT1G44575|AT3G27690|AT1G15820|AT3G08940|AT3G14690|AT3G56630|AT4G10340|AT4G15440|AT2G32720|AT3G61470|AT3G48890|AT5G40810
4298	1.6888e-10	5.5956e-09	9	22	483	24443	threonine-type endopeptidase activity	AT3G22630|AT5G66140|AT2G05840|AT4G31300|AT2G27020|AT1G16470|AT3G14290|AT1G56450|AT3G26340
70003	1.6888e-10	5.5956e-09	9	22	483	24443	threonine-type peptidase activity	AT3G22630|AT5G66140|AT2G05840|AT4G31300|AT2G27020|AT1G16470|AT3G14290|AT1G56450|AT3G26340
8483	0.0022857	0.011248	5	47	483	24443	transaminase activity	AT1G70580|AT2G30970|AT3G48730|AT4G31990|AT4G39660
46912	0.00022692	0.0020505	4	16	483	24443	transferase activity, transferring acyl groups, acyl groups converted into alkyl on transfer	AT2G42790|AT1G74040|AT1G09430|AT5G49460
16769	0.0032821	0.015245	5	51	483	24443	transferase activity, transferring nitrogenous groups	AT1G70580|AT2G30970|AT3G48730|AT4G31990|AT4G39660
46914	3.4521e-11	1.5597e-09	75	1691	483	24443	transition metal ion binding	AT3G52930|AT1G20620|AT4G08900|AT5G17920|AT1G48030|AT4G00570|AT1G03090|AT5G62530|AT3G14690|AT4G13940|AT4G12420|AT1G50480|AT2G13560|AT4G30920|AT5G23250|AT3G02090|AT4G35090|AT5G66760|AT1G56070|AT1G79750|AT5G28050|AT3G02260|AT1G09780|AT3G10920|AT4G10040|AT5G65750|AT2G36530|AT4G15440|AT1G19570|AT1G67090|AT3G01500|AT5G04590|AT2G33040|AT3G48890|AT3G58610|AT1G35720|AT5G37600|AT1G65930|AT4G35260|AT2G37190…
3746	1.5027e-05	0.00018671	6	28	483	24443	translation elongation factor activity	AT1G09640|AT1G30230|AT4G20360|AT1G56070|AT4G02930|AT5G60390
8135	1.7189e-07	3.2858e-06	14	124	483	24443	translation factor activity, nucleic acid binding	AT3G26618|AT1G09640|AT4G20360|AT2G05830|AT2G40290|AT3G56150|AT4G11420|AT5G27640|AT5G60390|AT1G13950|AT1G30230|AT1G56070|AT4G02930|AT3G13920
3743	0.0012835	0.0070877	7	83	483	24443	translation initiation factor activity	AT2G05830|AT2G40290|AT3G56150|AT3G13920|AT4G11420|AT5G27640|AT1G13950
22857	0.0095769	0.033757	27	840	483	24443	transmembrane transporter activity	AT2G37170|AT3G58730|AT4G02620|AT4G35100|AT1G78900|AT5G64290|AT4G00430|AT4G39080|AT5G19760|AT1G04690|AT2G36830|AT5G25450|AT3G28710|AT3G52730|AT3G28715|AT5G67500|AT3G01280|AT3G62700|AT1G12840|AT3G54110|AT3G42050|AT4G11150|AT5G13490|AT1G15690|AT2G34250|AT3G08580|AT1G07670
5215	0.00051589	0.0034186	39	1125	483	24443	transporter activity	AT2G37170|AT3G58730|AT4G02620|AT4G23460|AT4G35100|AT1G78900|AT5G03280|AT5G64290|AT4G00430|AT4G39080|AT5G19760|AT1G04690|AT2G36830|AT5G25450|AT3G28710|AT4G16143|AT3G52730|AT3G28715|AT5G67500|AT3G01280|AT1G47830|AT2G31660|AT5G17020|AT3G62700|AT1G12840|AT1G11890|AT3G54110|AT3G42050|AT1G72160|AT4G11150|AT5G13490|AT1G15690|AT5G58070|AT2G34250|AT3G23400|AT3G08580|AT1G07670|AT5G22770|AT5G53480
16802	0.00038968	0.0029148	2	2	483	24443	trialkylsulfonium hydrolase activity	AT3G23810|AT4G13940
8121	0.0076619	0.028	2	7	483	24443	ubiquinol-cytochrome-c reductase activity	AT5G25450|AT3G52730
51082	1.2103e-06	1.7691e-05	9	55	483	24443	unfolded protein binding	AT3G02530|AT5G52640|AT1G09210|AT5G20890|AT3G18190|AT5G26360|AT4G24190|AT5G61790|AT3G11830
15250	0.0043673	0.018103	4	34	483	24443	water channel activity	AT2G37170|AT2G36830|AT4G35100|AT4G00430
5372	0.0043673	0.018103	4	34	483	24443	water transmembrane transporter activity	AT2G37170|AT2G36830|AT4G35100|AT4G00430
[truncated: 205 more columns]

## Sheet: Sheet1
GO-ID	Description	No. of Protein
3824	catalytic activity	260
5488	binding	257
43167	ion binding	88
43169	cation binding	88
16491	oxidoreductase activity	86
46872	metal ion binding	86
166	nucleotide binding	76
46914	transition metal ion binding	75
16787	hydrolase activity	71
17076	purine nucleotide binding	64
5515	protein binding	64
5198	structural molecule activity	63
32553	ribonucleotide binding	63
32555	purine ribonucleotide binding	63
3735	structural constituent of ribosome	50
1883	purine nucleoside binding	46
1882	nucleoside binding	46
30554	adenyl nucleotide binding	45
5524	ATP binding	44
32559	adenyl ribonucleotide binding	44
5215	transporter activity	39
5507	copper ion binding	37
16462	pyrophosphatase activity	34
16818	hydrolase activity, acting on acid anhydrides, in phosphorus-containing anhydrides	34
16817	hydrolase activity, acting on acid anhydrides	34
17111	nucleoside-triphosphatase activity	33
22857	transmembrane transporter activity	27
22892	substrate-specific transporter activity	27
70011	peptidase activity, acting on L-amino acid peptides	23
8233	peptidase activity	23
16887	ATPase activity	21
16614	oxidoreductase activity, acting on CH-OH group of donors	20
16829	lyase activity	19
32561	guanyl ribonucleotide binding	19
19001	guanyl nucleotide binding	19
5525	GTP binding	19
16616	oxidoreductase activity, acting on the CH-OH group of donors, NAD or NADP as acceptor	17
4175	endopeptidase activity	15
8135	translation factor activity, nucleic acid binding	14
50897	cobalt ion binding	14
16209	antioxidant activity	14
46906	tetrapyrrole binding	13
16853	isomerase activity	13
48037	cofactor binding	13
16651	oxidoreductase activity, acting on NADH or NADPH	12
15399	primary active transmembrane transporter activity	11
15405	P-P-bond-hydrolysis-driven transmembrane transporter activity	11
22890	inorganic cation transmembrane transporter activity	11
15077	monovalent inorganic cation transmembrane transporter activity	10
15078	hydrogen ion transmembrane transporter activity	10
50662	coenzyme binding	10
16830	carbon-carbon lyase activity	10
51082	unfolded protein binding	9
70003	threonine-type peptidase activity	9
4298	threonine-type endopeptidase activity	9
16903	oxidoreductase activity, acting on the aldehyde or oxo group of donors	9
8565	protein transporter activity	8
4601	peroxidase activity	8
16684	oxidoreductase activity, acting on peroxide as acceptor	8
16615	malate dehydrogenase activity	8
16820	hydrolase activity, acting on acid anhydrides, catalyzing transmembrane movement of substances	8
3924	GTPase activity	8
42626	ATPase activity, coupled to transmembrane movement of substances	8
43492	ATPase activity, coupled to movement of substances	8
3743	translation initiation factor activity	7
22838	substrate-specific channel activity	7
22803	passive transmembrane transporter activity	7
16168	chlorophyll binding	7
15267	channel activity	7
19829	cation-transporting ATPase activity	7
16831	carboxy-lyase activity	7
16835	carbon-oxygen lyase activity	7
42625	ATPase activity, coupled to transmembrane movement of ions	7
3746	translation elongation factor activity	6
46961	proton-transporting ATPase activity, rotational mechanism	6
16620	oxidoreductase activity, acting on the aldehyde or oxo group of donors, NAD or NADP as acceptor	6
8237	metallopeptidase activity	6
16836	hydro-lyase activity	6
16769	transferase activity, transferring nitrogenous groups	5
8483	transaminase activity	5
5200	structural constituent of cytoskeleton	5
16860	intramolecular oxidoreductase activity	5
5372	water transmembrane transporter activity	4
15250	water channel activity	4
46912	transferase activity, transferring acyl groups, acyl groups converted into alkyl on transfer	4
4784	superoxide dismutase activity	4
3727	single-stranded RNA binding	4
8266	poly(U) RNA binding	4
8187	poly-pyrimidine tract binding	4
16721	oxidoreductase activity, acting on superoxide radicals as acceptor	4
16702	oxidoreductase activity, acting on single donors with incorporation of molecular oxygen, incorporation of two atoms of oxygen	4
16701	oxidoreductase activity, acting on single donors with incorporation of molecular oxygen	4
16652	oxidoreductase activity, acting on NADH or NADPH, NAD or NADP as acceptor	4
4470	malic enzyme activity	4
51213	dioxygenase activity	4
104	succinate dehydrogenase activity	3
3756	protein disulfide isomerase activity	3
16776	phosphotransferase activity, phosphate group as acceptor	3
16774	phosphotransferase activity, carboxyl group as acceptor	3
4611	phosphoenolpyruvate carboxykinase activity	3
16646	oxidoreductase activity, acting on the CH-NH group of donors, NAD or NADP as acceptor	3
16645	oxidoreductase activity, acting on the CH-NH group of donors	3
16624	oxidoreductase activity, acting on the aldehyde or oxo group of donors, disulfide as acceptor	3
16655	oxidoreductase activity, acting on NADH or NADPH, quinone or similar compound as acceptor	3
16653	oxidoreductase activity, acting on NADH or NADPH, heme protein as acceptor	3
19205	nucleobase, nucleoside, nucleotide kinase activity	3
51287	NAD or NADH binding	3
30060	L-malate dehydrogenase activity	3
16688	L-ascorbate peroxidase activity	3
4448	isocitrate dehydrogenase activity	3
16864	intramolecular oxidoreductase activity, transposing S-S bonds	3
16862	intramolecular oxidoreductase activity, interconverting keto- and enol-groups	3
8943	glyceraldehyde-3-phosphate dehydrogenase activity	3
4332	fructose-bisphosphate aldolase activity	3
10181	FMN binding	3
4177	aminopeptidase activity	3
16832	aldehyde-lyase activity	3
8121	ubiquinol-cytochrome-c reductase activity	2
16802	trialkylsulfonium hydrolase activity	2
4774	succinate-CoA ligase activity	2
4776	succinate-CoA ligase (GDP-forming) activity	2
16984	ribulose-bisphosphate carboxylase activity	2
4738	pyruvate dehydrogenase activity	2
4739	pyruvate dehydrogenase (acetyl-transferring) activity	2
9881	photoreceptor activity	2
4618	phosphoglycerate kinase activity	2
8964	phosphoenolpyruvate carboxylase activity	2
16681	oxidoreductase activity, acting on diphenols and related substances as donors, cytochrome as acceptor	2
17077	oxidative phosphorylation uncoupler activity	2
4550	nucleoside diphosphate kinase activity	2
4473	malate dehydrogenase (oxaloacetate-decarboxylating) (NADP+) activity	2
16165	lipoxygenase activity	2
16885	ligase activity, forming carbon-carbon bonds	2
4069	L-aspartate:2-oxoglutarate aminotransferase activity	2
4449	isocitrate dehydrogenase (NAD+) activity	2
16801	hydrolase activity, acting on ether bonds	2
9678	hydrogen-translocating pyrophosphatase activity	2
4133	glycogen debranching enzyme activity	2
4365	glyceraldehyde-3-phosphate dehydrogenase (phosphorylating) activity	2
4128	cytochrome-b5 reductase activity	2
16421	CoA carboxylase activity	2
4096	catalase activity	2
9882	blue light photoreceptor activity	2
5471	ATP:ADP antiporter activity	2
3878	ATP citrate synthase activity	2
8453	alanine-glyoxylate transaminase activity	2
4013	adenosylhomocysteinase activity	2
4134	4-alpha-glucanotransferase activity	2
