# Supplementary material for: Plastid Proteomic Analysis in Tomato Fruit Development
Source: PLoS One. 2015 Sep 15;10(9):e0137266. doi: 10.1371/journal.pone.0137266 (PMC4570674; doi:10.1371/journal.pone.0137266)
Supplement: S3 Data — (XLSX) [file pone.0137266.s003.xlsx]

## Sheet: Sheet1
File created with BiNGO (c) on 2013/09/20 at 15:52:07
ontology: namespace
curator: bingo
Selected ontology file : jar:file:E:\Cytoscape_v2.8.3\plugins\BiNGO.jar!/GO_Cellular_Component
Selected annotation file : jar:file:E:\Cytoscape_v2.8.3\plugins\BiNGO.jar!/A_thaliana_default
Discarded evidence codes :
Overrepresentation
Selected statistical test : Hypergeometric test
Selected correction : Benjamini & Hochberg False Discovery Rate (FDR) correction
Selected significance level : 0.05
Testing option : Use whole annotation as reference set
The selected cluster :
AT4G38540	AT2G20260	AT4G08900	AT4G37870	AT1G48030	AT5G62530	AT4G35090	AT3G10950	AT5G20490	AT4G27720	AT2G01140	AT3G51550	AT2G20530	AT1G62020	AT5G65750	AT1G72160	AT1G26880	AT4G40030	AT5G39510	AT2G47470	AT2G04350	AT3G05560	AT4G14320	AT1G09640	AT3G58730	ATMG00640	AT2G26890	AT3G44150	AT1G65540	AT2G20420	AT5G03280	AT5G20080	AT1G08830	AT5G14040	AT1G42970	AT3G04400	AT3G17410	AT4G20850	AT1G09740	AT1G26850	AT1G18270	ATMG00160	AT5G61170	AT5G50920	AT1G02500	AT4G38220	AT3G09630	AT5G22880	AT3G54110	AT5G03290
AT5G40650	AT1G03130	AT3G46970	AT5G02500	AT3G52300	AT5G67500	AT3G01280	AT3G55610	AT1G57860	AT3G46010	AT1G53240	AT5G17020	AT1G43710	AT4G34450	AT1G29880	AT1G23100	AT4G13930	AT5G10860	AT5G40760	AT1G13440	AT3G02530	AT5G57655	AT4G13010	AT5G13490	AT1G50030	ATCG00490	AT4G16130	AT2G37170	AT1G59900	AT1G03090	AT5G59840	AT4G11420	AT3G11130	AT5G64290	AT2G13560	AT4G14710	AT3G02090	AT5G52640	AT1G30740	AT1G51760	AT2G44120	AT3G48940	AT5G60600	AT4G04910	AT3G26340	AT5G58590	AT3G03050	AT3G14940	AT2G05830	AT5G23860
AT2G20450	AT4G29040	AT3G44880	AT1G53750	AT5G25880	AT2G21660	AT1G21750	AT1G06620	AT3G11050	AT1G06760	AT1G10630	AT3G25800	AT1G56190	AT1G02560	AT3G26618	AT1G63940	AT4G09800	AT4G11610	AT2G27720	AT5G12370	AT3G19820	AT1G36160	AT2G34250	AT2G37270	AT4G39660	AT5G53480
No annotations were retrieved for the following entities:
AT2G44060	AT1G74730	AT4G38540	AT4G08900	ATMG00665	AT2G44160	ATCG00350	AT1G60940	AT1G74470	ATCG00680	AT1G74270	ATCG00480	AT3G02360	AT3G10950	ATCG00580	AT2G32730	ATCG00730	AT2G44120	AT3G47370	AT5G28050	AT5G08570	AT5G17330	ATCG00540	ATCG00500	AT3G14420	AT4G18360	AT1G72160	AT5G58330	ATMG01275	AT5G60860	ATCG00470	AT2G47140	AT1G05010	ATCG00780	ATCG00020	AT2G04350	AT3G61760	ATMG00480	AT4G14320	AT1G60690	ATMG00070	ATMG00640	AT1G24510	AT3G44150	AT1G07400	AT4G15000	ATMG01080	AT1G65540	AT5G20000	ATCG00750
GO-ID	p-value	corr p-value	x	n	X	N	Description	Genes in test set
44444	1.5488e-134	0	343	4323	455	19822	cytoplasmic part	AT2G37170|AT2G20260|AT4G37870|AT1G59900|AT1G48030|AT1G03090|AT5G62530|AT4G11420|AT3G11130|AT5G64290|AT2G13560|AT3G02090|AT4G35090|AT5G52640|AT1G51760|AT5G60600|AT4G04910|AT2G01140|AT3G03050|AT2G05830|AT3G14940|AT2G20530|AT2G22780|AT2G32670|AT5G65750|AT2G36530|AT1G67090|AT1G26880|AT1G43170|AT5G39510|AT2G47470|AT3G05560|AT1G65930|AT5G25980|AT3G58730|AT5G09500|AT2G26890|AT2G37190|AT1G19910|AT2G20420…
5737	1.0646e-128	0	350	4745	455	19822	cytoplasm	AT2G37170|AT2G20260|AT4G37870|AT1G59900|AT1G48030|AT1G03090|AT5G62530|AT4G11420|AT3G11130|AT5G64290|AT2G13560|AT3G02090|AT4G35090|AT5G52640|AT1G51760|AT5G60600|AT4G04910|AT2G01140|AT3G03050|AT2G05830|AT3G14940|AT2G20530|AT2G22780|AT2G32670|AT5G65750|AT2G36530|AT1G67090|AT1G26880|AT1G43170|AT5G39510|AT2G47470|AT3G05560|AT1G65930|AT5G25980|AT3G58730|AT5G09500|AT2G26890|AT2G37190|AT1G19910|AT2G20420…
44424	6.472e-101	5.4e-99	377	6908	455	19822	intracellular part	AT2G37170|AT2G20260|AT1G59900|AT4G37870|AT1G48030|AT1G03090|AT5G62530|AT3G11130|AT4G11420|AT2G13560|AT5G64290|AT3G02090|AT4G35090|AT5G52640|AT5G20490|AT1G51760|AT5G60600|AT4G04910|AT3G26340|AT2G01140|AT3G03050|AT5G23860|AT2G05830|AT3G14940|AT2G20530|AT2G22780|AT2G32670|AT5G65750|AT2G36530|AT1G67090|AT1G26880|AT1G43170|AT4G40030|AT5G39510|AT2G47470|AT3G05560|AT1G65930|AT5G25980|AT3G58730|AT5G09500…
5622	1.8278e-96	1.1424e-94	379	7208	455	19822	intracellular	AT2G37170|AT2G20260|AT1G59900|AT4G37870|AT1G48030|AT1G03090|AT5G62530|AT3G11130|AT4G11420|AT2G13560|AT5G64290|AT3G02090|AT4G35090|AT5G52640|AT5G20490|AT1G51760|AT5G60600|AT4G04910|AT3G26340|AT2G01140|AT3G03050|AT5G23860|AT2G05830|AT3G14940|AT2G20530|AT2G22780|AT2G32670|AT5G65750|AT2G36530|AT1G67090|AT1G26880|AT1G43170|AT4G40030|AT5G39510|AT2G47470|AT3G05560|AT1G65930|AT5G25980|AT3G58730|AT5G09500…
43229	9.8603e-94	4.3258e-92	350	6090	455	19822	intracellular organelle	AT2G37170|AT2G20260|AT4G37870|AT1G59900|AT1G48030|AT1G03090|AT5G62530|AT3G11130|AT5G64290|AT2G13560|AT3G02090|AT4G35090|AT5G20490|AT1G51760|AT5G60600|AT4G04910|AT2G01140|AT3G03050|AT5G23860|AT2G20530|AT2G22780|AT2G32670|AT5G65750|AT2G36530|AT1G67090|AT1G26880|AT1G43170|AT4G40030|AT5G39510|AT2G47470|AT3G05560|AT5G25980|AT3G58730|AT5G09500|AT2G26890|AT2G37190|AT1G19910|AT2G20420|AT1G70410|AT2G05840…
43226	1.0382e-93	4.3258e-92	350	6091	455	19822	organelle	AT2G37170|AT2G20260|AT4G37870|AT1G59900|AT1G48030|AT1G03090|AT5G62530|AT3G11130|AT5G64290|AT2G13560|AT3G02090|AT4G35090|AT5G20490|AT1G51760|AT5G60600|AT4G04910|AT2G01140|AT3G03050|AT5G23860|AT2G20530|AT2G22780|AT2G32670|AT5G65750|AT2G36530|AT1G67090|AT1G26880|AT1G43170|AT4G40030|AT5G39510|AT2G47470|AT3G05560|AT5G25980|AT3G58730|AT5G09500|AT2G26890|AT2G37190|AT1G19910|AT2G20420|AT1G70410|AT2G05840…
16020	1.0499e-79	3.7495e-78	265	3727	455	19822	membrane	AT2G37170|AT2G20260|AT4G37870|AT1G48030|AT5G59840|AT4G11420|AT3G11130|AT5G64290|AT3G02090|AT5G52640|AT4G27720|AT1G51760|AT3G51550|AT3G03050|AT2G20530|AT5G23860|AT1G62020|AT2G32670|AT2G36530|AT1G67090|AT1G43170|AT5G39510|AT2G47470|AT3G05560|AT1G65930|AT1G09640|AT3G58730|AT2G26890|AT1G19910|AT1G70410|AT5G03280|AT2G47730|AT1G42970|AT5G14040|AT3G17410|AT3G45140|AT4G20850|AT5G20720|AT5G63400|AT1G02500…
43231	8.7855e-75	2.5584e-73	319	5766	455	19822	intracellular membrane-bounded organelle	AT2G37170|AT2G20260|AT4G37870|AT1G59900|AT1G48030|AT1G03090|AT5G62530|AT3G11130|AT5G64290|AT2G13560|AT3G02090|AT4G35090|AT1G51760|AT5G60600|AT4G04910|AT2G01140|AT3G03050|AT2G20530|AT2G22780|AT5G65750|AT2G32670|AT2G36530|AT1G67090|AT1G26880|AT4G40030|AT1G43170|AT5G39510|AT2G47470|AT3G05560|AT5G25980|AT3G58730|AT2G26890|AT1G19910|AT2G20420|AT1G70410|AT5G20080|AT2G47730|AT1G42970|AT5G14040|AT3G45140…
43227	9.2104e-75	2.5584e-73	319	5767	455	19822	membrane-bounded organelle	AT2G37170|AT2G20260|AT4G37870|AT1G59900|AT1G48030|AT1G03090|AT5G62530|AT3G11130|AT5G64290|AT2G13560|AT3G02090|AT4G35090|AT1G51760|AT5G60600|AT4G04910|AT2G01140|AT3G03050|AT2G20530|AT2G22780|AT5G65750|AT2G32670|AT2G36530|AT1G67090|AT1G26880|AT4G40030|AT1G43170|AT5G39510|AT2G47470|AT3G05560|AT5G25980|AT3G58730|AT2G26890|AT1G19910|AT2G20420|AT1G70410|AT5G20080|AT2G47730|AT1G42970|AT5G14040|AT3G45140…
5886	3.1492e-74	7.8731e-73	173	1574	455	19822	plasma membrane	AT2G37170|AT1G06400|AT5G17770|AT5G10730|AT5G59840|AT4G11420|AT3G11130|AT3G02090|AT3G61050|AT5G52640|AT3G15730|AT3G60190|AT4G35000|AT1G77120|AT1G51760|AT4G27720|AT3G28710|AT4G17170|AT5G58140|AT1G27400|AT3G28715|AT3G02520|AT3G63520|AT3G51550|AT3G03050|AT2G20530|AT1G62020|AT2G32670|AT1G11890|AT2G36530|AT4G09320|AT1G19570|AT4G11220|AT3G47520|AT1G43170|AT5G39510|AT2G47470|AT4G37930|AT3G05560|AT1G65930…
44446	7.8841e-69	1.7918e-67	185	1970	455	19822	intracellular organelle part	AT2G20260|AT4G37870|AT1G48030|AT5G64290|AT3G02090|AT4G35090|AT5G19760|AT5G20490|AT5G13420|AT4G35000|AT3G62250|AT5G39850|AT5G60600|AT4G31480|AT3G04870|AT3G02520|AT2G01140|AT1G06680|AT5G23860|AT2G20530|AT5G20290|AT2G36530|AT4G15440|AT1G19570|AT4G11220|AT1G67090|AT1G26880|AT5G04590|AT3G47520|AT1G43170|AT4G40030|AT5G39510|AT3G23400|AT4G37930|AT3G05560|AT2G36620|AT5G09500|AT1G44575|AT2G26890|AT2G37190…
44422	9.3152e-69	1.9407e-67	185	1972	455	19822	organelle part	AT2G20260|AT4G37870|AT1G48030|AT5G64290|AT3G02090|AT4G35090|AT5G19760|AT5G20490|AT5G13420|AT4G35000|AT3G62250|AT5G39850|AT5G60600|AT4G31480|AT3G04870|AT3G02520|AT2G01140|AT1G06680|AT5G23860|AT2G20530|AT5G20290|AT2G36530|AT4G15440|AT1G19570|AT4G11220|AT1G67090|AT1G26880|AT5G04590|AT3G47520|AT1G43170|AT4G40030|AT5G39510|AT3G23400|AT4G37930|AT3G05560|AT2G36620|AT5G09500|AT1G44575|AT2G26890|AT2G37190…
44464	8.2269e-67	1.4691e-65	428	11708	455	19822	cell part	AT2G20260|AT4G37870|AT1G48030|AT5G62530|AT4G35090|AT5G20490|AT4G27720|AT3G51550|AT2G01140|AT2G20530|AT1G62020|AT5G65750|AT1G26880|AT4G40030|AT5G39510|AT2G47470|AT3G05560|AT1G09640|AT3G58730|AT2G26890|AT2G20420|AT5G03280|AT5G20080|AT1G08830|AT1G42970|AT5G14040|AT3G04400|AT3G17410|AT4G20850|AT1G26850|AT5G61170|AT1G02500|AT5G50920|AT4G38220|AT5G22880|AT3G54110|AT5G03290|AT1G33140|AT4G31700|AT5G65020…
5623	8.2269e-67	1.4691e-65	428	11708	455	19822	cell	AT2G20260|AT4G37870|AT1G48030|AT5G62530|AT4G35090|AT5G20490|AT4G27720|AT3G51550|AT2G01140|AT2G20530|AT1G62020|AT5G65750|AT1G26880|AT4G40030|AT5G39510|AT2G47470|AT3G05560|AT1G09640|AT3G58730|AT2G26890|AT2G20420|AT5G03280|AT5G20080|AT1G08830|AT1G42970|AT5G14040|AT3G04400|AT3G17410|AT4G20850|AT1G26850|AT5G61170|AT1G02500|AT5G50920|AT4G38220|AT5G22880|AT3G54110|AT5G03290|AT1G33140|AT4G31700|AT5G65020…
9507	1.5232e-46	2.5387e-45	160	2070	455	19822	chloroplast	AT2G37170|AT2G20260|AT5G66140|AT5G62530|AT5G64290|AT3G02090|AT4G35090|AT3G15730|AT5G13420|AT4G35000|AT1G27400|AT5G60600|AT3G04870|AT3G02520|AT5G51100|AT2G01140|AT1G06680|AT2G22780|AT2G36530|AT4G09320|AT4G15440|AT1G19570|AT1G67090|AT1G26880|AT5G04590|AT3G47520|AT3G23400|AT4G37930|AT2G36620|AT5G25980|AT1G44575|AT3G27690|AT2G45290|AT3G08940|AT1G70410|AT5G06290|AT4G15530|AT2G47730|AT1G42970|AT5G14040…
9536	4.8398e-46	7.5622e-45	162	2139	455	19822	plastid	AT2G37170|AT2G20260|AT5G66140|AT5G62530|AT5G64290|AT3G02090|AT4G35090|AT3G15730|AT5G13420|AT4G35000|AT1G27400|AT5G60600|AT3G04870|AT3G02520|AT5G51100|AT2G01140|AT1G06680|AT2G22780|AT2G36530|AT4G09320|AT4G15440|AT1G19570|AT1G67090|AT1G26880|AT5G04590|AT3G47520|AT3G23400|AT4G37930|AT2G36620|AT5G25980|AT1G44575|AT3G27690|AT2G45290|AT3G08940|AT1G70410|AT5G06290|AT4G15530|AT2G47730|AT1G42970|AT5G14040…
5773	1.8509e-44	2.7219e-43	77	455	455	19822	vacuole	AT1G20620|AT1G11910|AT3G22630|AT5G66140|AT4G35100|AT1G78900|AT5G40770|AT4G13940|AT3G11130|AT4G30920|AT1G59610|AT3G60190|AT4G35000|AT3G28710|AT4G17170|AT4G31300|AT1G27400|AT4G04910|AT3G28715|AT2G07050|AT3G63520|AT1G12840|AT4G09320|AT4G39090|AT1G19570|AT5G58070|AT1G43170|AT5G39510|AT2G27020|AT1G35720|AT5G25980|AT3G01290|AT3G58730|AT2G26890|AT4G02620|AT1G19910|AT3G46060|AT1G02130|AT3G49870|AT2G20450…
32991	4.2671e-44	5.9266e-43	135	1552	455	19822	macromolecular complex	AT2G20260|AT5G66140|AT1G16700|AT1G48030|AT1G03090|AT4G11420|AT3G02090|AT4G35090|AT5G20490|AT3G62250|AT1G17720|AT1G75990|AT5G39850|AT4G31480|AT3G26340|AT1G06680|AT2G20530|AT2G05830|AT5G23860|AT5G20290|AT1G67090|AT4G40030|AT1G43170|AT1G29150|AT4G37930|AT3G05560|AT2G36620|AT5G25980|AT5G09500|AT1G44575|AT2G37190|AT3G27690|AT1G19910|AT2G05840|AT4G33010|AT3G04400|AT5G13440|AT4G20850|AT5G66680|AT5G15650…
22626	4.6452e-44	6.1121e-43	56	207	455	19822	cytosolic ribosome	AT1G20620|AT5G28060|AT1G03090|AT4G35090|AT3G62250|AT5G39850|AT4G18100|AT3G14290|AT5G20290|AT5G35530|AT2G28000|AT1G56450|AT3G49010|AT4G34670|AT1G67090|AT5G02610|AT1G43170|AT4G37930|AT2G19730|AT3G05560|AT1G48830|AT5G37600|AT1G18080|AT2G36620|AT5G67510|AT5G25980|AT5G09500|AT2G37190|AT4G25740|AT2G05840|AT3G04400|AT4G20850|AT5G15650|AT2G39460|AT3G57490|AT4G16720|AT1G11860|AT2G09990|AT3G13470|AT3G52580…
5739	2.9085e-42	3.6356e-41	97	817	455	19822	mitochondrion	AT3G52930|AT1G20620|AT5G60640|AT1G59900|AT2G20360|AT1G16700|AT1G48030|AT4G00570|AT1G03090|AT5G62530|AT5G40770|AT1G70320|AT4G33650|AT2G13560|AT3G02090|AT5G23250|AT2G33150|AT4G35090|AT5G66760|AT5G19760|AT3G06050|AT3G15730|AT4G34700|AT3G60190|AT4G35000|AT3G52730|AT5G09810|AT2G01140|AT2G20530|AT3G10920|AT5G65750|AT5G56030|AT2G36530|AT2G28000|AT1G19570|AT5G58070|AT3G47520|AT2G33040|AT4G37930|AT3G58610…
44435	1.6468e-40	1.9604e-39	93	782	455	19822	plastid part	AT1G70580|AT1G20620|AT2G20260|AT5G17920|AT1G15820|AT1G78900|AT2G39730|AT4G33650|AT5G64290|AT5G38410|AT3G61870|AT4G03280|AT4G05180|AT4G35090|AT5G13420|AT4G35000|AT4G14210|AT5G60600|AT3G04870|AT3G02520|AT1G52230|AT2G01140|AT1G06680|AT4G35450|AT5G54270|AT2G28000|AT4G10340|AT4G15440|AT1G19570|AT1G67090|AT3G01500|AT5G13120|AT5G04590|AT3G47520|AT1G12900|AT3G23400|AT3G61470|AT4G38970|AT4G37930|AT3G48890…
44434	4.3712e-40	4.9672e-39	91	755	455	19822	chloroplast part	AT1G70580|AT1G20620|AT2G20260|AT5G17920|AT1G15820|AT1G78900|AT2G39730|AT4G33650|AT5G64290|AT5G38410|AT3G61870|AT4G03280|AT4G05180|AT5G13420|AT4G35000|AT4G14210|AT5G60600|AT3G04870|AT3G02520|AT1G52230|AT2G01140|AT1G06680|AT4G35450|AT5G54270|AT2G28000|AT4G10340|AT4G15440|AT1G19570|AT1G67090|AT3G01500|AT5G13120|AT5G04590|AT3G47520|AT1G12900|AT3G23400|AT3G61470|AT4G38970|AT3G48890|AT1G35720|AT1G44575…
31975	3.6357e-39	3.7871e-38	81	601	455	19822	envelope	AT3G52930|AT1G20620|AT1G48030|AT1G15820|AT1G78900|AT2G39730|AT4G33650|AT5G64290|AT3G61870|AT3G02090|AT4G03280|AT4G35090|AT5G66760|AT5G19760|AT4G34700|AT4G35000|AT4G14210|AT3G52730|AT5G60600|AT3G04870|AT3G02520|AT1G06680|AT2G20530|AT4G35450|AT2G36530|AT2G28000|AT4G15440|AT1G67090|AT3G01500|AT5G04590|AT3G47520|AT1G12900|AT4G37930|AT4G38970|AT5G07350|AT1G74040|AT4G11010|AT3G27690|AT3G08940|AT2G46505…
31967	3.6357e-39	3.7871e-38	81	601	455	19822	organelle envelope	AT3G52930|AT1G20620|AT1G48030|AT1G15820|AT1G78900|AT2G39730|AT4G33650|AT5G64290|AT3G61870|AT3G02090|AT4G03280|AT4G35090|AT5G66760|AT5G19760|AT4G34700|AT4G35000|AT4G14210|AT3G52730|AT5G60600|AT3G04870|AT3G02520|AT1G06680|AT2G20530|AT4G35450|AT2G36530|AT2G28000|AT4G15440|AT1G67090|AT3G01500|AT5G04590|AT3G47520|AT1G12900|AT4G37930|AT4G38970|AT5G07350|AT1G74040|AT4G11010|AT3G27690|AT3G08940|AT2G46505…
43228	4.4458e-37	4.2748e-36	90	803	455	19822	non-membrane-bounded organelle	AT1G20620|AT5G28060|AT4G37870|AT1G03090|AT5G40770|AT3G02090|AT2G33150|AT4G35090|AT5G20490|AT3G62250|AT1G56070|AT5G39850|AT3G53230|AT5G09810|AT4G18100|AT3G14290|AT5G51100|AT1G04160|AT3G53750|AT5G23860|AT5G20290|AT5G35530|AT3G49010|AT1G56450|AT2G28000|AT4G34670|AT1G67090|AT1G26880|AT5G02610|AT1G43170|AT4G40030|AT2G33040|AT4G37930|AT2G19730|AT1G29970|AT3G05560|AT1G48830|AT5G37600|AT1G18080|AT2G36620…
43232	4.4458e-37	4.2748e-36	90	803	455	19822	intracellular non-membrane-bounded organelle	AT1G20620|AT5G28060|AT4G37870|AT1G03090|AT5G40770|AT3G02090|AT2G33150|AT4G35090|AT5G20490|AT3G62250|AT1G56070|AT5G39850|AT3G53230|AT5G09810|AT4G18100|AT3G14290|AT5G51100|AT1G04160|AT3G53750|AT5G23860|AT5G20290|AT5G35530|AT3G49010|AT1G56450|AT2G28000|AT4G34670|AT1G67090|AT1G26880|AT5G02610|AT1G43170|AT4G40030|AT2G33040|AT4G37930|AT2G19730|AT1G29970|AT3G05560|AT1G48830|AT5G37600|AT1G18080|AT2G36620…
5829	1.8752e-36	1.7363e-35	72	504	455	19822	cytosol	AT3G52930|AT4G37870|AT1G59900|AT5G17920|AT1G70320|AT4G33650|AT5G52640|AT1G79550|AT3G62250|AT1G56070|AT1G77120|AT3G09640|AT5G39850|AT1G27450|AT3G14940|AT5G20290|AT5G35530|AT1G64790|AT2G40840|AT5G56030|AT5G49460|AT3G49010|AT4G34670|AT1G71820|AT1G43170|AT5G07350|AT1G35720|AT1G48830|AT5G37600|AT1G65930|AT2G36620|AT5G67510|AT5G09500|AT2G37190|AT4G25740|AT2G31570|AT4G15530|AT1G08830|AT5G27640|AT3G04400…
5840	1.2377e-35	1.1051e-34	57	301	455	19822	ribosome	AT1G20620|AT5G28060|AT1G03090|AT4G35090|AT3G62250|AT5G39850|AT4G18100|AT3G14290|AT5G20290|AT5G35530|AT2G28000|AT1G56450|AT3G49010|AT4G34670|AT1G67090|AT5G02610|AT1G43170|AT4G37930|AT2G19730|AT1G29970|AT3G05560|AT1G48830|AT5G37600|AT1G18080|AT2G36620|AT5G67510|AT5G25980|AT5G09500|AT2G37190|AT4G25740|AT2G05840|AT3G04400|AT4G20850|AT5G15650|AT2G39460|AT3G57490|AT4G16720|AT1G11860|AT2G09990|AT3G13470…
9526	9.031e-32	7.7853e-31	59	382	455	19822	plastid envelope	AT1G20620|AT1G15820|AT1G78900|AT2G39730|AT5G64290|AT4G33650|AT3G61870|AT4G03280|AT4G35090|AT4G35000|AT4G14210|AT5G60600|AT3G04870|AT1G06680|AT4G35450|AT2G28000|AT4G15440|AT1G67090|AT3G01500|AT5G04590|AT3G47520|AT1G12900|AT4G37930|AT4G38970|AT1G74040|AT3G27690|AT3G08940|AT1G70410|AT5G06290|AT2G47730|AT4G33010|AT1G42970|AT3G45140|AT3G44880|AT5G20720|AT4G04020|AT5G08690|AT2G36830|AT4G04640|AT2G07698…
9941	2.1079e-28	1.7566e-27	54	361	455	19822	chloroplast envelope	AT1G20620|AT1G15820|AT1G78900|AT2G39730|AT5G64290|AT4G33650|AT3G61870|AT4G03280|AT4G35000|AT4G14210|AT5G60600|AT3G04870|AT1G06680|AT4G35450|AT2G28000|AT4G15440|AT1G67090|AT3G01500|AT5G04590|AT3G47520|AT1G12900|AT4G38970|AT1G74040|AT3G27690|AT3G08940|AT1G70410|AT2G47730|AT4G33010|AT1G42970|AT3G45140|AT3G44880|AT5G20720|AT5G08690|AT4G04640|AT2G36830|AT2G07698|AT1G31330|AT1G11860|AT1G03130|AT3G13470…
30529	1.0745e-26	8.665e-26	57	439	455	19822	ribonucleoprotein complex	AT1G20620|AT5G28060|AT1G03090|AT4G35090|AT3G62250|AT5G39850|AT4G18100|AT3G14290|AT5G20290|AT5G35530|AT2G28000|AT1G56450|AT3G49010|AT4G34670|AT1G67090|AT5G02610|AT1G43170|AT4G37930|AT2G19730|AT1G29970|AT3G05560|AT1G48830|AT5G37600|AT1G18080|AT2G36620|AT5G67510|AT5G25980|AT5G09500|AT2G37190|AT4G25740|AT2G05840|AT3G04400|AT4G20850|AT5G15650|AT2G39460|AT3G57490|AT4G16720|AT1G11860|AT2G09990|AT3G13470…
9570	1.0543e-22	8.2367e-22	46	335	455	19822	chloroplast stroma	AT1G70580|AT1G20620|AT5G17920|AT2G45290|AT2G39730|AT5G06290|AT4G15530|AT5G38410|AT2G47730|AT1G42970|AT4G05180|AT3G45140|AT5G20720|AT5G13420|AT4G04020|AT1G20020|AT5G52920|AT5G60600|AT3G13470|AT3G02520|AT1G02560|AT1G63940|AT5G50920|AT3G55440|AT1G06680|AT4G20360|AT4G31990|AT2G28000|AT4G10340|AT1G19570|AT4G23100|AT1G67090|AT1G07890|AT3G01500|AT5G13120|AT5G04590|AT5G04140|AT3G47520|AT3G48730|AT5G15450…
43234	1.268e-22	9.6058e-22	83	1084	455	19822	protein complex	AT2G20260|AT3G22630|AT5G66140|AT5G23540|AT1G16700|AT1G48030|AT1G15820|AT5G40770|AT1G70320|AT4G11420|AT5G38410|AT3G02090|AT4G03280|AT4G05180|AT2G36850|AT5G66760|AT5G20490|AT4G04040|AT4G34700|AT1G17720|AT3G52730|AT1G75990|AT4G31300|AT4G31480|AT3G14290|AT3G26340|AT1G52230|AT1G04160|AT1G06680|AT2G20530|AT2G05830|AT5G23860|AT1G12840|AT5G54270|AT1G09430|AT5G49460|AT1G56450|AT4G10340|AT1G71820|AT1G67090…
9579	1.5112e-22	1.1112e-21	45	322	455	19822	thylakoid	AT2G20260|AT1G44575|AT3G27690|AT1G15820|AT3G08940|AT2G39730|AT2G47730|AT1G42970|AT4G03280|AT4G05180|AT3G45140|AT5G20720|AT1G54780|AT1G21750|AT4G04020|AT4G04640|AT1G20020|AT1G31330|AT1G03130|AT1G02560|AT1G52230|AT3G52300|AT4G12800|AT5G50920|AT1G06680|AT4G20360|AT1G61520|AT1G79040|AT5G54270|AT3G16640|AT2G28000|AT4G10340|AT5G65020|AT1G67090|AT3G01500|AT5G13120|AT4G13010|AT3G23400|AT3G61470|AT4G38970…
5618	1.7609e-22	1.2578e-21	53	458	455	19822	cell wall	AT1G20620|AT5G28060|AT5G20890|AT1G78900|AT5G17770|AT2G39730|AT4G12420|AT3G02090|AT5G66760|AT5G52640|AT5G03850|AT5G09810|AT3G51550|AT3G53750|AT1G27450|AT3G22640|AT5G56030|AT1G11580|AT3G49010|AT1G43170|AT2G47470|AT2G33040|AT5G07350|AT2G19730|AT1G35720|AT5G37600|AT3G44110|AT5G58290|AT5G20080|AT5G14040|AT5G09590|AT1G21750|AT5G15650|AT2G39460|AT5G66680|AT5G61790|AT5G28540|AT5G02500|AT5G67500|AT3G55440…
30312	2.6455e-22	1.8372e-21	53	462	455	19822	external encapsulating structure	AT1G20620|AT5G28060|AT5G20890|AT1G78900|AT5G17770|AT2G39730|AT4G12420|AT3G02090|AT5G66760|AT5G52640|AT5G03850|AT5G09810|AT3G51550|AT3G53750|AT1G27450|AT3G22640|AT5G56030|AT1G11580|AT3G49010|AT1G43170|AT2G47470|AT2G33040|AT5G07350|AT2G19730|AT1G35720|AT5G37600|AT3G44110|AT5G58290|AT5G20080|AT5G14040|AT5G09590|AT1G21750|AT5G15650|AT2G39460|AT5G66680|AT5G61790|AT5G28540|AT5G02500|AT5G67500|AT3G55440…
9532	1.0799e-21	7.2968e-21	46	354	455	19822	plastid stroma	AT1G70580|AT1G20620|AT5G17920|AT2G45290|AT2G39730|AT5G06290|AT4G15530|AT5G38410|AT2G47730|AT1G42970|AT4G05180|AT3G45140|AT5G20720|AT5G13420|AT4G04020|AT1G20020|AT5G52920|AT5G60600|AT3G13470|AT3G02520|AT1G02560|AT1G63940|AT5G50920|AT3G55440|AT1G06680|AT4G20360|AT4G31990|AT2G28000|AT4G10340|AT1G19570|AT4G23100|AT1G67090|AT1G07890|AT3G01500|AT5G13120|AT5G04590|AT5G04140|AT3G47520|AT3G48730|AT5G15450…
42651	2.685e-20	1.7665e-19	36	224	455	19822	thylakoid membrane	AT2G20260|AT1G44575|AT3G27690|AT1G15820|AT3G08940|AT2G39730|AT1G42970|AT4G03280|AT4G05180|AT3G45140|AT5G20720|AT1G54780|AT4G04020|AT4G04640|AT1G20020|AT1G31330|AT1G03130|AT1G52230|AT3G52300|AT4G12800|AT5G50920|AT1G06680|AT4G20360|AT1G61520|AT1G79040|AT5G54270|AT4G10340|AT1G67090|AT3G01500|AT5G13120|AT4G13010|AT3G23400|AT3G61470|AT3G48890|AT3G50820|AT5G19820
55035	3.1642e-20	1.9777e-19	35	211	455	19822	plastid thylakoid membrane	AT2G20260|AT1G44575|AT3G27690|AT1G15820|AT3G08940|AT2G39730|AT1G42970|AT4G03280|AT4G05180|AT3G45140|AT5G20720|AT1G54780|AT4G04020|AT4G04640|AT1G20020|AT1G31330|AT1G03130|AT1G52230|AT3G52300|AT4G12800|AT5G50920|AT1G06680|AT4G20360|AT1G61520|AT1G79040|AT5G54270|AT4G10340|AT1G67090|AT3G01500|AT5G13120|AT4G13010|AT3G23400|AT3G61470|AT3G48890|AT3G50820
9535	3.1642e-20	1.9777e-19	35	211	455	19822	chloroplast thylakoid membrane	AT2G20260|AT1G44575|AT3G27690|AT1G15820|AT3G08940|AT2G39730|AT1G42970|AT4G03280|AT4G05180|AT3G45140|AT5G20720|AT1G54780|AT4G04020|AT4G04640|AT1G20020|AT1G31330|AT1G03130|AT1G52230|AT3G52300|AT4G12800|AT5G50920|AT1G06680|AT4G20360|AT1G61520|AT1G79040|AT5G54270|AT4G10340|AT1G67090|AT3G01500|AT5G13120|AT4G13010|AT3G23400|AT3G61470|AT3G48890|AT3G50820
34357	4.2435e-20	2.5875e-19	36	227	455	19822	photosynthetic membrane	AT2G20260|AT1G44575|AT3G27690|AT1G15820|AT3G08940|AT2G39730|AT1G42970|AT4G03280|AT4G05180|AT3G45140|AT5G20720|AT1G54780|AT4G04020|AT4G04640|AT1G20020|AT1G31330|AT1G03130|AT1G52230|AT3G52300|AT4G12800|AT5G50920|AT1G06680|AT4G20360|AT1G61520|AT1G79040|AT5G54270|AT4G10340|AT1G67090|AT3G01500|AT5G13120|AT4G13010|AT3G23400|AT3G61470|AT3G48890|AT3G50820|AT5G19820
5730	5.9551e-20	3.5447e-19	35	215	455	19822	nucleolus	AT3G44110|AT3G18130|AT4G37870|AT5G40770|AT3G02090|AT2G33150|AT5G50850|AT5G66680|AT5G08690|AT2G39460|AT1G56070|AT2G07698|AT4G16143|AT3G53230|AT5G09810|AT4G18100|AT3G13470|AT5G02500|AT3G52300|AT4G20360|AT5G22880|AT4G09800|AT4G14960|AT3G49010|AT4G31700|AT5G59870|AT1G13440|AT3G51800|AT1G26880|AT1G43170|AT3G06860|AT2G33040|AT3G08580|AT3G13920|AT3G05560
48046	2.7494e-19	1.5985e-18	39	286	455	19822	apoplast	AT1G20620|AT5G25980|AT3G22630|AT5G17920|AT1G48030|AT2G39730|AT5G06290|AT4G12420|AT1G50480|AT1G42970|AT4G33010|AT4G05180|AT5G20720|AT1G79550|AT1G20020|AT1G11860|AT5G02500|AT3G55440|AT1G06680|AT4G20360|AT3G16640|AT4G31990|AT2G36530|AT2G28000|AT4G09320|AT4G09000|AT1G19570|AT1G67090|AT3G01500|AT5G04590|AT5G04140|AT3G47520|AT1G12900|AT1G04410|AT4G38970|AT4G37930|AT2G27020|AT1G35720|AT1G65930
9534	1.9118e-18	1.0621e-17	36	254	455	19822	chloroplast thylakoid	AT2G20260|AT1G44575|AT3G27690|AT1G15820|AT3G08940|AT2G39730|AT1G42970|AT4G03280|AT4G05180|AT3G45140|AT5G20720|AT1G54780|AT4G04020|AT4G04640|AT1G20020|AT1G31330|AT1G03130|AT1G02560|AT1G52230|AT3G52300|AT4G12800|AT5G50920|AT1G06680|AT4G20360|AT1G61520|AT1G79040|AT5G54270|AT4G10340|AT1G67090|AT3G01500|AT5G13120|AT4G13010|AT3G23400|AT3G61470|AT3G48890|AT3G50820
31976	1.9118e-18	1.0621e-17	36	254	455	19822	plastid thylakoid	AT2G20260|AT1G44575|AT3G27690|AT1G15820|AT3G08940|AT2G39730|AT1G42970|AT4G03280|AT4G05180|AT3G45140|AT5G20720|AT1G54780|AT4G04020|AT4G04640|AT1G20020|AT1G31330|AT1G03130|AT1G02560|AT1G52230|AT3G52300|AT4G12800|AT5G50920|AT1G06680|AT4G20360|AT1G61520|AT1G79040|AT5G54270|AT4G10340|AT1G67090|AT3G01500|AT5G13120|AT4G13010|AT3G23400|AT3G61470|AT3G48890|AT3G50820
502	2.1765e-18	1.1829e-17	18	45	455	19822	proteasome complex	AT3G22630|AT5G66140|AT5G23540|AT2G05840|AT5G58290|AT1G56450|AT4G29040|AT1G53750|AT2G20580|AT4G24820|AT1G29150|AT1G75990|AT4G31300|AT2G27020|AT1G16470|AT3G05530|AT3G14290|AT3G26340
31984	2.484e-18	1.3213e-17	36	256	455	19822	organelle subcompartment	AT2G20260|AT1G44575|AT3G27690|AT1G15820|AT3G08940|AT2G39730|AT1G42970|AT4G03280|AT4G05180|AT3G45140|AT5G20720|AT1G54780|AT4G04020|AT4G04640|AT1G20020|AT1G31330|AT1G03130|AT1G02560|AT1G52230|AT3G52300|AT4G12800|AT5G50920|AT1G06680|AT4G20360|AT1G61520|AT1G79040|AT5G54270|AT4G10340|AT1G67090|AT3G01500|AT5G13120|AT4G13010|AT3G23400|AT3G61470|AT3G48890|AT3G50820
44436	8.8597e-18	4.6144e-17	36	266	455	19822	thylakoid part	AT2G20260|AT1G44575|AT3G27690|AT1G15820|AT3G08940|AT2G39730|AT1G42970|AT4G03280|AT4G05180|AT3G45140|AT5G20720|AT1G54780|AT4G04020|AT4G04640|AT1G20020|AT1G31330|AT1G03130|AT1G52230|AT3G52300|AT4G12800|AT5G50920|AT1G06680|AT4G20360|AT1G61520|AT1G79040|AT5G54270|AT4G10340|AT1G67090|AT3G01500|AT5G13120|AT4G13010|AT3G23400|AT3G61470|AT3G48890|AT3G50820|AT5G19820
44445	3.7765e-17	1.9268e-16	25	121	455	19822	cytosolic part	AT1G66580|AT2G36620|AT5G67510|AT5G09500|AT5G20290|AT5G35530|AT2G37190|AT4G09800|AT4G25740|AT1G33140|AT3G49010|AT4G31700|AT4G34555|AT3G04400|AT4G34670|AT1G43170|AT2G39460|AT3G62250|AT3G57490|AT2G37270|AT5G39850|AT2G09990|AT1G48830|AT5G58420|AT3G52580
33279	4.6505e-17	2.3253e-16	25	122	455	19822	ribosomal subunit	AT1G66580|AT2G36620|AT5G67510|AT5G09500|AT5G20290|AT5G35530|AT2G37190|AT4G09800|AT4G25740|AT1G33140|AT3G49010|AT4G31700|AT4G34555|AT3G04400|AT4G34670|AT1G43170|AT2G39460|AT3G62250|AT3G57490|AT2G37270|AT5G39850|AT2G09990|AT1G48830|AT5G58420|AT3G52580
70013	5.8811e-17	2.8829e-16	41	369	455	19822	intracellular organelle lumen	AT3G44110|AT3G18130|AT4G37870|AT1G48030|AT5G40770|AT3G02090|AT2G33150|AT5G09590|AT3G06050|AT5G50850|AT5G66680|AT5G08690|AT2G39460|AT1G56070|AT2G07698|AT4G16143|AT5G28540|AT3G53230|AT5G09810|AT4G18100|AT3G13470|AT5G02500|AT3G52300|AT4G20360|AT5G22880|AT4G09800|AT4G14960|AT3G49010|AT5G59870|AT4G31700|AT3G23990|AT1G13440|AT3G51800|AT1G26880|AT3G06860|AT1G43170|AT2G33040|AT3G08580|AT4G37930|AT3G13920…
43233	6.4773e-17	3.1141e-16	41	370	455	19822	organelle lumen	AT3G44110|AT3G18130|AT4G37870|AT1G48030|AT5G40770|AT3G02090|AT2G33150|AT5G09590|AT3G06050|AT5G50850|AT5G66680|AT5G08690|AT2G39460|AT1G56070|AT2G07698|AT4G16143|AT5G28540|AT3G53230|AT5G09810|AT4G18100|AT3G13470|AT5G02500|AT3G52300|AT4G20360|AT5G22880|AT4G09800|AT4G14960|AT3G49010|AT5G59870|AT4G31700|AT3G23990|AT1G13440|AT3G51800|AT1G26880|AT3G06860|AT1G43170|AT2G33040|AT3G08580|AT4G37930|AT3G13920…
31974	1.1481e-16	5.4154e-16	41	376	455	19822	membrane-enclosed lumen	AT3G44110|AT3G18130|AT4G37870|AT1G48030|AT5G40770|AT3G02090|AT2G33150|AT5G09590|AT3G06050|AT5G50850|AT5G66680|AT5G08690|AT2G39460|AT1G56070|AT2G07698|AT4G16143|AT5G28540|AT3G53230|AT5G09810|AT4G18100|AT3G13470|AT5G02500|AT3G52300|AT4G20360|AT5G22880|AT4G09800|AT4G14960|AT3G49010|AT5G59870|AT4G31700|AT3G23990|AT1G13440|AT3G51800|AT1G26880|AT3G06860|AT1G43170|AT2G33040|AT3G08580|AT4G37930|AT3G13920…
5576	1.521e-14	7.0416e-14	39	393	455	19822	extracellular region	AT1G20620|AT5G25980|AT3G22630|AT5G17920|AT1G48030|AT2G39730|AT5G06290|AT4G12420|AT1G50480|AT1G42970|AT4G33010|AT4G05180|AT5G20720|AT1G79550|AT1G20020|AT1G11860|AT5G02500|AT3G55440|AT1G06680|AT4G20360|AT3G16640|AT4G31990|AT2G36530|AT2G28000|AT4G09320|AT4G09000|AT1G19570|AT1G67090|AT3G01500|AT5G04590|AT5G04140|AT3G47520|AT1G12900|AT1G04410|AT4G38970|AT4G37930|AT2G27020|AT1G35720|AT1G65930
31981	2.6201e-14	1.191e-13	35	323	455	19822	nuclear lumen	AT3G44110|AT3G18130|AT4G37870|AT5G40770|AT3G02090|AT2G33150|AT5G50850|AT5G66680|AT5G08690|AT2G39460|AT1G56070|AT2G07698|AT4G16143|AT3G53230|AT5G09810|AT4G18100|AT3G13470|AT5G02500|AT3G52300|AT4G20360|AT5G22880|AT4G09800|AT4G14960|AT3G49010|AT4G31700|AT5G59870|AT1G13440|AT3G51800|AT1G26880|AT1G43170|AT3G06860|AT2G33040|AT3G08580|AT3G13920|AT3G05560
31090	8.6461e-14	3.8598e-13	40	435	455	19822	organelle membrane	AT2G26890|AT4G11010|AT1G48030|AT1G19910|AT1G78900|AT2G46505|AT3G61870|AT3G02090|AT5G14040|AT4G39080|AT3G44880|AT5G66760|AT5G19760|AT5G13440|AT4G34700|AT4G35000|AT5G66680|AT1G01820|AT2G36830|AT3G52730|AT4G31480|AT5G67500|AT5G50920|AT2G20530|AT3G01280|AT4G35450|AT3G62700|AT1G12840|AT3G54110|AT5G12470|AT4G11150|AT1G64090|AT2G33220|AT4G11220|AT5G13490|AT1G15690|AT1G51980|AT5G39510|AT3G08580|AT5G37510
10319	6.7533e-13	2.962e-12	12	29	455	19822	stromule	AT4G35090|AT1G63940|AT3G01500|AT5G04590|AT3G47520|AT4G04020|AT4G37930|AT2G39730|AT4G31990|AT5G06290|AT2G47730|AT1G42970
44428	2.165e-12	9.3317e-12	39	459	455	19822	nuclear part	AT3G44110|AT3G18130|AT4G37870|AT5G40770|AT3G02090|AT2G33150|AT5G50850|AT5G66680|AT5G08690|AT2G39460|AT1G56070|AT2G07698|AT4G16143|AT3G53230|AT5G09810|AT4G18100|AT3G13470|AT3G02520|AT5G02500|AT3G52300|AT4G20360|AT2G31660|AT5G22880|AT4G09800|AT5G17020|AT4G14960|AT3G49010|AT5G59870|AT4G31700|AT1G13440|AT3G51800|AT1G26880|AT3G06860|AT1G43170|AT2G33040|AT3G08580|AT5G07350|AT3G13920|AT3G05560
22627	2.2493e-12	9.5308e-12	16	68	455	19822	cytosolic small ribosomal subunit	AT5G09500|AT5G20290|AT5G35530|AT4G09800|AT4G25740|AT4G31700|AT4G34555|AT4G34670|AT3G62250|AT3G57490|AT2G37270|AT5G39850|AT2G09990|AT1G48830|AT5G58420|AT3G52580
44429	2.2901e-12	9.5423e-12	26	208	455	19822	mitochondrial part	AT3G52930|AT4G11010|AT1G48030|AT2G46505|AT3G02090|AT5G14040|AT5G09590|AT5G13440|AT5G19760|AT5G66760|AT3G06050|AT4G34700|AT3G52730|AT5G67500|AT3G01280|AT2G20530|AT3G54110|AT4G11150|AT2G36530|AT3G23990|AT2G33220|AT5G13490|AT1G51980|AT3G08580|AT4G37930|AT5G37510
15935	9.0734e-12	3.7186e-11	16	74	455	19822	small ribosomal subunit	AT5G09500|AT5G20290|AT5G35530|AT4G09800|AT4G25740|AT4G31700|AT4G34555|AT4G34670|AT3G62250|AT3G57490|AT2G37270|AT5G39850|AT2G09990|AT1G48830|AT5G58420|AT3G52580
9521	2.9212e-11	1.1779e-10	12	38	455	19822	photosystem	AT4G10340|AT1G52230|AT4G05180|AT4G12800|AT2G20260|AT1G06680|AT1G15820|AT3G61470|AT1G79040|AT1G31330|AT3G50820|AT1G03130
5740	1.4391e-10	5.7106e-10	22	178	455	19822	mitochondrial envelope	AT3G52930|AT5G67500|AT2G20530|AT3G01280|AT4G11010|AT1G48030|AT3G54110|AT2G46505|AT4G11150|AT2G36530|AT3G02090|AT5G14040|AT5G66760|AT2G33220|AT5G19760|AT5G13440|AT4G34700|AT5G13490|AT1G51980|AT3G08580|AT3G52730|AT5G37510
10287	2.5012e-10	9.7701e-10	13	55	455	19822	plastoglobule	AT1G52230|AT2G01140|AT4G12800|AT2G20260|AT1G61520|AT1G15820|AT2G39730|AT4G10340|AT4G04020|AT3G23400|AT4G38970|AT1G31330|AT3G50820
22624	6.2412e-10	2.3288e-09	9	22	455	19822	proteasome accessory complex	AT4G29040|AT1G53750|AT2G20580|AT4G24820|AT5G23540|AT1G29150|AT5G58290|AT1G75990|AT3G05530
5838	6.2412e-10	2.3288e-09	9	22	455	19822	proteasome regulatory particle	AT4G29040|AT1G53750|AT2G20580|AT4G24820|AT5G23540|AT1G29150|AT5G58290|AT1G75990|AT3G05530
5839	6.2412e-10	2.3288e-09	9	22	455	19822	proteasome core complex	AT3G22630|AT5G66140|AT2G05840|AT4G31300|AT2G27020|AT1G16470|AT3G14290|AT1G56450|AT3G26340
70469	8.1967e-10	3.0135e-09	14	72	455	19822	respiratory chain	AT2G20530|AT1G48030|AT1G16700|AT5G40770|AT2G46505|AT3G02090|AT5G66760|AT5G13440|AT2G33220|AT4G34700|AT1G51980|AT3G52730|AT5G37510|AT5G40650
31966	1.7451e-09	6.3229e-09	20	167	455	19822	mitochondrial membrane	AT5G67500|AT2G20530|AT3G01280|AT4G11010|AT1G48030|AT3G54110|AT2G46505|AT4G11150|AT3G02090|AT5G14040|AT5G66760|AT2G33220|AT5G19760|AT5G13440|AT4G34700|AT5G13490|AT1G51980|AT3G08580|AT3G52730|AT5G37510
19866	3.2819e-09	1.1721e-08	21	191	455	19822	organelle inner membrane	AT5G50920|AT2G20530|AT4G11010|AT1G48030|AT3G54110|AT2G46505|AT5G12470|AT4G11150|AT3G61870|AT3G02090|AT5G14040|AT3G44880|AT5G66760|AT2G33220|AT5G19760|AT5G13440|AT5G13490|AT1G51980|AT3G08580|AT3G52730|AT5G37510
42579	4.5799e-09	1.5902e-08	18	142	455	19822	microbody	AT1G70580|AT1G20620|AT5G25980|AT2G22780|AT5G17920|AT4G16210|AT4G33650|AT2G33150|AT4G09320|AT1G19570|AT4G02340|AT2G42790|AT4G35090|AT2G21660|AT4G35000|AT3G06860|AT1G01820|AT3G48170
5777	4.5799e-09	1.5902e-08	18	142	455	19822	peroxisome	AT1G70580|AT1G20620|AT5G25980|AT2G22780|AT5G17920|AT4G16210|AT4G33650|AT2G33150|AT4G09320|AT1G19570|AT4G02340|AT2G42790|AT4G35090|AT2G21660|AT4G35000|AT3G06860|AT1G01820|AT3G48170
44425	1.7558e-08	6.0132e-08	56	1098	455	19822	membrane part	AT2G20260|AT5G20890|AT5G35160|AT4G35100|AT1G48030|AT1G15820|AT1G16700|AT5G40770|AT4G12420|AT3G02090|AT2G36850|AT4G05180|AT5G66760|AT4G34700|AT3G52730|AT4G31480|AT1G52230|AT2G20530|AT1G06680|AT4G35450|AT1G12840|AT4G10340|AT4G11220|AT5G62200|AT3G61470|AT1G18080|AT1G44575|AT3G18130|AT1G19910|AT2G46505|AT5G13440|AT3G45780|AT5G66680|AT4G04640|AT1G01820|AT1G31330|AT5G40650|AT3G52850|AT1G03130|AT3G13772…
22625	3.8662e-08	1.3062e-07	9	33	455	19822	cytosolic large ribosomal subunit	AT1G66580|AT3G04400|AT2G36620|AT5G67510|AT2G37190|AT1G43170|AT2G39460|AT1G33140|AT3G49010
5743	6.6453e-08	2.2151e-07	17	150	455	19822	mitochondrial inner membrane	AT2G20530|AT4G11010|AT1G48030|AT3G54110|AT2G46505|AT4G11150|AT3G02090|AT5G14040|AT5G66760|AT2G33220|AT5G13440|AT5G19760|AT5G13490|AT1G51980|AT3G08580|AT3G52730|AT5G37510
325	1.3067e-07	4.2982e-07	12	75	455	19822	plant-type vacuole	AT4G39080|AT3G58730|AT1G15690|AT1G21750|AT2G36830|AT5G39510|AT3G62700|AT1G12840|AT3G28710|AT3G42050|AT1G78900|AT4G11150
9538	3.2982e-07	1.0708e-06	5	8	455	19822	photosystem I reaction center	AT1G52230|AT4G12800|AT2G20260|AT1G31330|AT1G03130
5746	3.5666e-07	1.1431e-06	10	54	455	19822	mitochondrial respiratory chain	AT5G66760|AT2G33220|AT5G13440|AT2G20530|AT1G51980|AT1G48030|AT3G52730|AT5G37510|AT2G46505|AT3G02090
30076	4.0578e-07	1.2841e-06	7	22	455	19822	light-harvesting complex	AT4G10340|AT1G61520|AT1G44575|AT3G27690|AT3G61470|AT5G54270|AT5G19820
9522	5.9429e-07	1.8572e-06	6	15	455	19822	photosystem I	AT1G52230|AT4G12800|AT2G20260|AT3G61470|AT1G31330|AT1G03130
8540	7.2807e-07	2.2471e-06	5	9	455	19822	proteasome regulatory particle, base subcomplex	AT4G29040|AT1G53750|AT2G20580|AT5G58290|AT3G05530
15934	1.2389e-06	3.777e-06	9	48	455	19822	large ribosomal subunit	AT1G66580|AT3G04400|AT2G36620|AT5G67510|AT2G37190|AT1G43170|AT2G39460|AT1G33140|AT3G49010
44437	2.3595e-06	7.1071e-06	11	81	455	19822	vacuolar part	AT4G39080|AT1G15690|AT2G26890|AT1G21750|AT2G36830|AT5G39510|AT1G19910|AT3G62700|AT1G12840|AT1G78900|AT4G11150
5783	2.4618e-06	7.3269e-06	23	329	455	19822	endoplasmic reticulum	AT5G11560|AT2G29960|AT3G13870|AT3G03050|AT5G60640|AT2G26890|AT4G24520|AT1G11890|AT5G63840|AT5G17770|AT3G24160|AT1G64090|AT4G11220|AT1G21750|AT5G58070|AT5G66680|AT2G47470|AT1G07670|AT1G51760|AT5G07350|AT4G24190|AT5G61790|AT5G28540
44455	7.4975e-06	2.2051e-05	11	91	455	19822	mitochondrial membrane part	AT5G66760|AT2G33220|AT5G13440|AT2G20530|AT1G51980|AT1G48030|AT3G52730|AT5G37510|AT2G46505|AT4G11150|AT3G02090
5774	1.0211e-05	2.9464e-05	10	77	455	19822	vacuolar membrane	AT4G39080|AT1G15690|AT2G26890|AT2G36830|AT5G39510|AT1G19910|AT3G62700|AT1G12840|AT1G78900|AT4G11150
9523	1.0253e-05	2.9464e-05	6	23	455	19822	photosystem II	AT4G10340|AT4G05180|AT1G06680|AT1G15820|AT1G79040|AT3G50820
5634	2.042e-05	5.8011e-05	83	2308	455	19822	nucleus	AT4G37870|AT5G23540|AT1G59900|AT4G35100|AT5G40770|AT2G39730|AT1G70320|AT3G02090|AT2G33150|AT3G15730|AT1G79550|AT3G18820|AT1G56070|AT3G53230|AT5G09810|AT4G18100|AT3G02520|AT3G53750|AT4G35450|AT1G64790|AT2G40290|AT5G56030|AT1G79930|AT2G36530|AT3G49010|AT4G39090|AT1G26880|AT2G20580|AT4G40030|AT1G43170|AT2G33040|AT3G23400|AT1G29150|AT4G37930|AT5G07350|AT3G48890|AT2G27020|AT3G05560|AT3G44110|AT3G18130…
5759	0.0001103	0.00030639	6	34	455	19822	mitochondrial matrix	AT5G09590|AT3G23990|AT3G06050|AT1G48030|AT4G37930|AT3G02090
31980	0.0001103	0.00030639	6	34	455	19822	mitochondrial lumen	AT5G09590|AT3G23990|AT3G06050|AT1G48030|AT4G37930|AT3G02090
8541	0.00011716	0.00032178	4	12	455	19822	proteasome regulatory particle, lid subcomplex	AT4G24820|AT5G23540|AT1G29150|AT1G75990
45271	0.0001197	0.00032178	7	49	455	19822	respiratory chain complex I	AT2G33220|AT2G20530|AT4G34700|AT1G16700|AT1G48030|AT5G37510|AT5G40770
30964	0.0001197	0.00032178	7	49	455	19822	NADH dehydrogenase complex	AT2G33220|AT2G20530|AT4G34700|AT1G16700|AT1G48030|AT5G37510|AT5G40770
5794	0.00016389	0.00043273	14	194	455	19822	Golgi apparatus	AT2G29960|AT3G03050|AT2G24765|AT2G26890|AT5G35160|AT1G14670|AT1G11890|AT5G39510|AT1G26850|AT2G43130|AT5G58140|AT3G52850|AT3G13772|AT4G31480
45275	0.00016617	0.00043273	4	13	455	19822	respiratory chain complex III	AT5G13440|AT1G51980|AT3G52730|AT3G02090
5750	0.00016617	0.00043273	4	13	455	19822	mitochondrial respiratory chain complex III	AT5G13440|AT1G51980|AT3G52730|AT3G02090
31977	0.00029011	0.00074772	8	74	455	19822	thylakoid lumen	AT4G05180|AT1G67090|AT1G06680|AT5G13120|AT1G54780|AT4G04020|AT3G23400|AT3G50820
5802	0.00030587	0.00078027	4	15	455	19822	trans-Golgi network	AT2G26890|AT5G39510|AT2G43130|AT3G52850
16023	0.00046957	0.0011739	5	29	455	19822	cytoplasmic membrane-bounded vesicle	AT3G15730|AT5G39510|AT2G43130|AT4G31480|AT1G59610
31410	0.00046957	0.0011739	5	29	455	19822	cytoplasmic vesicle	AT3G15730|AT5G39510|AT2G43130|AT4G31480|AT1G59610
9783	0.00052577	0.0012754	2	2	455	19822	photosystem II antenna complex	AT4G10340|AT1G15820
33176	0.00052577	0.0012754	2	2	455	19822	proton-transporting V-type ATPase complex	AT1G19910|AT1G12840
16471	0.00052577	0.0012754	2	2	455	19822	vacuolar proton-transporting V-type ATPase complex	AT1G19910|AT1G12840
44431	0.00053058	0.0012754	7	62	455	19822	Golgi apparatus part	AT2G29960|AT2G24765|AT2G26890|AT5G39510|AT2G43130|AT3G52850|AT4G31480
31988	0.00055296	0.0013166	5	30	455	19822	membrane-bounded vesicle	AT3G15730|AT5G39510|AT2G43130|AT4G31480|AT1G59610
45281	0.00061744	0.0014426	3	8	455	19822	succinate dehydrogenase complex	AT5G66760|AT2G46505|AT5G40650
45273	0.00061744	0.0014426	3	8	455	19822	respiratory chain complex II	AT5G66760|AT2G46505|AT5G40650
31982	0.00064699	0.0014977	5	31	455	19822	vesicle	AT3G15730|AT5G39510|AT2G43130|AT4G31480|AT1G59610
30135	0.00099126	0.0022735	4	20	455	19822	coated vesicle	AT3G15730|AT5G39510|AT4G31480|AT1G59610
9503	0.0015533	0.0034984	2	3	455	19822	thylakoid light-harvesting complex	AT4G10340|AT1G44575
9517	0.0015533	0.0034984	2	3	455	19822	PSII associated light-harvesting complex II	AT4G10340|AT1G44575
9654	0.0017281	0.0038574	3	11	455	19822	oxygen evolving complex	AT4G05180|AT1G06680|AT3G50820
9573	0.0030593	0.006709	2	4	455	19822	chloroplast ribulose bisphosphate carboxylase complex	AT1G67090|AT5G38410
48492	0.0030593	0.006709	2	4	455	19822	ribulose bisphosphate carboxylase complex	AT1G67090|AT5G38410
5770	0.0036219	0.0078738	3	14	455	19822	late endosome	AT2G29960|AT2G26890|AT5G39510
30136	0.004451	0.0095106	3	15	455	19822	clathrin-coated vesicle	AT3G15730|AT5G39510|AT1G59610
5798	0.004451	0.0095106	3	15	455	19822	Golgi-associated vesicle	AT5G39510|AT2G43130|AT4G31480
9346	0.0050214	0.010375	2	5	455	19822	citrate lyase complex	AT1G09430|AT5G49460
45283	0.0050214	0.010375	2	5	455	19822	fumarate reductase complex	AT5G66760|AT2G46505
45257	0.0050214	0.010375	2	5	455	19822	succinate dehydrogenase complex (ubiquinone)	AT5G66760|AT2G46505
5749	0.0050214	0.010375	2	5	455	19822	mitochondrial respiratory chain complex II	AT5G66760|AT2G46505
16469	0.0053857	0.011036	3	16	455	19822	proton-transporting two-sector ATPase complex	AT1G19910|AT1G12840|AT4G11150
5624	0.0059231	0.011942	4	32	455	19822	membrane fraction	AT2G29960|AT2G26890|AT5G61790|AT2G44610
5626	0.0059231	0.011942	4	32	455	19822	insoluble fraction	AT2G29960|AT2G26890|AT5G61790|AT2G44610
30095	0.0064296	0.012859	3	17	455	19822	chloroplast photosystem II	AT4G05180|AT1G06680|AT3G50820
5747	0.0073692	0.014602	4	34	455	19822	mitochondrial respiratory chain complex I	AT2G33220|AT2G20530|AT1G48030|AT5G37510
9533	0.007418	0.014602	2	6	455	19822	chloroplast stromal thylakoid	AT4G10340|AT5G13120
9505	0.0088478	0.017164	10	180	455	19822	plant-type cell wall	AT1G27450|AT1G21750|AT5G66680|AT3G22640|AT2G47470|AT5G17770|AT5G61790|AT5G20080|AT1G11580|AT4G12420
5795	0.0088565	0.017164	3	19	455	19822	Golgi stack	AT2G29960|AT2G24765|AT2G43130
267	0.0099452	0.018979	4	37	455	19822	cell fraction	AT2G29960|AT2G26890|AT5G61790|AT2G44610
9706	0.0099452	0.018979	4	37	455	19822	chloroplast inner membrane	AT3G44880|AT5G50920|AT5G12470|AT3G61870
326	0.010228	0.019226	2	7	455	19822	protein storage vacuole	AT1G21750|AT2G36830
322	0.010228	0.019226	2	7	455	19822	storage vacuole	AT1G21750|AT2G36830
9543	0.010534	0.019508	5	58	455	19822	chloroplast thylakoid lumen	AT4G05180|AT1G06680|AT5G13120|AT1G54780|AT3G50820
31978	0.010534	0.019508	5	58	455	19822	plastid thylakoid lumen	AT4G05180|AT1G06680|AT5G13120|AT1G54780|AT3G50820
5768	0.011299	0.020769	5	59	455	19822	endosome	AT2G29960|AT1G15690|AT2G26890|AT5G39510|AT2G32670
9528	0.013043	0.023801	4	40	455	19822	plastid inner membrane	AT3G44880|AT5G50920|AT5G12470|AT3G61870
5741	0.013379	0.024238	3	22	455	19822	mitochondrial outer membrane	AT5G67500|AT3G01280|AT3G02090
31969	0.016685	0.030009	5	65	455	19822	chloroplast membrane	AT3G44880|AT5G50920|AT4G35450|AT5G12470|AT3G61870
5852	0.017009	0.030374	2	9	455	19822	eukaryotic translation initiation factor 3 complex	AT4G11420|AT5G27640
9705	0.019452	0.034489	4	45	455	19822	plant-type vacuole membrane	AT4G39080|AT1G15690|AT2G36830|AT4G11150
30117	0.021117	0.036551	3	26	455	19822	membrane coat	AT1G47830|AT1G52360|AT4G31480
48475	0.021117	0.036551	3	26	455	19822	coated membrane	AT1G47830|AT1G52360|AT4G31480
44426	0.022954	0.036551	1	1	455	19822	cell wall part	AT3G51550
30137	0.022954	0.036551	1	1	455	19822	COPI-coated vesicle	AT4G31480
30126	0.022954	0.036551	1	1	455	19822	COPI vesicle coat	AT4G31480
44462	0.022954	0.036551	1	1	455	19822	external encapsulating structure part	AT3G51550
30663	0.022954	0.036551	1	1	455	19822	COPI coated vesicle membrane	AT4G31480
8250	0.022954	0.036551	1	1	455	19822	oligosaccharyltransferase complex	AT5G66680
33179	0.022954	0.036551	1	1	455	19822	proton-transporting V-type ATPase, V0 domain	AT1G19910
33180	0.022954	0.036551	1	1	455	19822	proton-transporting V-type ATPase, V1 domain	AT1G12840
220	0.022954	0.036551	1	1	455	19822	vacuolar proton-transporting V-type ATPase, V0 domain	AT1G19910
221	0.022954	0.036551	1	1	455	19822	vacuolar proton-transporting V-type ATPase, V1 domain	AT1G12840
9512	0.022954	0.036551	1	1	455	19822	cytochrome b6f complex	AT4G03280
327	0.022954	0.036551	1	1	455	19822	lytic vacuole within protein storage vacuole	AT1G21750
43680	0.022954	0.036551	1	1	455	19822	filiform apparatus	AT3G51550
45334	0.022954	0.036551	1	1	455	19822	clathrin-coated endocytic vesicle	AT1G59610
42170	0.03049	0.048244	5	76	455	19822	plastid membrane	AT3G44880|AT5G50920|AT4G35450|AT5G12470|AT3G61870
5635	0.031222	0.049091	4	52	455	19822	nuclear envelope	AT2G31660|AT5G17020|AT5G07350|AT3G02520
[truncated: 205 more columns]

## Sheet: Sheet1 (2)
GO-ID	Description	No. of Protein
44464	cell part	428
5623	cell	428
5622	intracellular	379
44424	intracellular part	377
5737	cytoplasm	350
43229	intracellular organelle	350
43226	organelle	350
44444	cytoplasmic part	343
43231	intracellular membrane-bounded organelle	319
43227	membrane-bounded organelle	319
16020	membrane	265
44446	intracellular organelle part	185
44422	organelle part	185
5886	plasma membrane	173
9536	plastid	162
9507	chloroplast	160
32991	macromolecular complex	135
5739	mitochondrion	97
44435	plastid part	93
44434	chloroplast part	91
43228	non-membrane-bounded organelle	90
43232	intracellular non-membrane-bounded organelle	90
43234	protein complex	83
5634	nucleus	83
31975	envelope	81
31967	organelle envelope	81
5773	vacuole	77
5829	cytosol	72
9526	plastid envelope	59
5840	ribosome	57
30529	ribonucleoprotein complex	57
22626	cytosolic ribosome	56
44425	membrane part	56
9941	chloroplast envelope	54
5618	cell wall	53
30312	external encapsulating structure	53
9570	chloroplast stroma	46
9532	plastid stroma	46
9579	thylakoid	45
70013	intracellular organelle lumen	41
43233	organelle lumen	41
31974	membrane-enclosed lumen	41
31090	organelle membrane	40
48046	apoplast	39
5576	extracellular region	39
44428	nuclear part	39
42651	thylakoid membrane	36
34357	photosynthetic membrane	36
9534	chloroplast thylakoid	36
31976	plastid thylakoid	36
31984	organelle subcompartment	36
44436	thylakoid part	36
55035	plastid thylakoid membrane	35
9535	chloroplast thylakoid membrane	35
5730	nucleolus	35
31981	nuclear lumen	35
44429	mitochondrial part	26
44445	cytosolic part	25
33279	ribosomal subunit	25
5783	endoplasmic reticulum	23
5740	mitochondrial envelope	22
19866	organelle inner membrane	21
31966	mitochondrial membrane	20
502	proteasome complex	18
42579	microbody	18
5777	peroxisome	18
5743	mitochondrial inner membrane	17
22627	cytosolic small ribosomal subunit	16
15935	small ribosomal subunit	16
70469	respiratory chain	14
5794	Golgi apparatus	14
10287	plastoglobule	13
10319	stromule	12
9521	photosystem	12
325	plant-type vacuole	12
44437	vacuolar part	11
44455	mitochondrial membrane part	11
5746	mitochondrial respiratory chain	10
5774	vacuolar membrane	10
9505	plant-type cell wall	10
22624	proteasome accessory complex	9
5838	proteasome regulatory particle	9
5839	proteasome core complex	9
22625	cytosolic large ribosomal subunit	9
15934	large ribosomal subunit	9
31977	thylakoid lumen	8
30076	light-harvesting complex	7
45271	respiratory chain complex I	7
30964	NADH dehydrogenase complex	7
44431	Golgi apparatus part	7
9522	photosystem I	6
9523	photosystem II	6
5759	mitochondrial matrix	6
31980	mitochondrial lumen	6
9538	photosystem I reaction center	5
8540	proteasome regulatory particle, base subcomplex	5
16023	cytoplasmic membrane-bounded vesicle	5
31410	cytoplasmic vesicle	5
31988	membrane-bounded vesicle	5
31982	vesicle	5
9543	chloroplast thylakoid lumen	5
31978	plastid thylakoid lumen	5
5768	endosome	5
31969	chloroplast membrane	5
42170	plastid membrane	5
8541	proteasome regulatory particle, lid subcomplex	4
45275	respiratory chain complex III	4
5750	mitochondrial respiratory chain complex III	4
5802	trans-Golgi network	4
30135	coated vesicle	4
5624	membrane fraction	4
5626	insoluble fraction	4
5747	mitochondrial respiratory chain complex I	4
267	cell fraction	4
9706	chloroplast inner membrane	4
9528	plastid inner membrane	4
9705	plant-type vacuole membrane	4
5635	nuclear envelope	4
45281	succinate dehydrogenase complex	3
45273	respiratory chain complex II	3
9654	oxygen evolving complex	3
5770	late endosome	3
30136	clathrin-coated vesicle	3
5798	Golgi-associated vesicle	3
16469	proton-transporting two-sector ATPase complex	3
30095	chloroplast photosystem II	3
5795	Golgi stack	3
5741	mitochondrial outer membrane	3
30117	membrane coat	3
48475	coated membrane	3
9783	photosystem II antenna complex	2
33176	proton-transporting V-type ATPase complex	2
16471	vacuolar proton-transporting V-type ATPase complex	2
9503	thylakoid light-harvesting complex	2
9517	PSII associated light-harvesting complex II	2
9573	chloroplast ribulose bisphosphate carboxylase complex	2
48492	ribulose bisphosphate carboxylase complex	2
9346	citrate lyase complex	2
45283	fumarate reductase complex	2
45257	succinate dehydrogenase complex (ubiquinone)	2
5749	mitochondrial respiratory chain complex II	2
9533	chloroplast stromal thylakoid	2
326	protein storage vacuole	2
322	storage vacuole	2
5852	eukaryotic translation initiation factor 3 complex	2
44426	cell wall part	1
30137	COPI-coated vesicle	1
30126	COPI vesicle coat	1
44462	external encapsulating structure part	1
30663	COPI coated vesicle membrane	1
8250	oligosaccharyltransferase complex	1
33179	proton-transporting V-type ATPase, V0 domain	1
33180	proton-transporting V-type ATPase, V1 domain	1
220	vacuolar proton-transporting V-type ATPase, V0 domain	1
221	vacuolar proton-transporting V-type ATPase, V1 domain	1
9512	cytochrome b6f complex	1
327	lytic vacuole within protein storage vacuole	1
43680	filiform apparatus	1
45334	clathrin-coated endocytic vesicle	1
