# Supplementary material for: Plastid Proteomic Analysis in Tomato Fruit Development
Source: PLoS One. 2015 Sep 15;10(9):e0137266. doi: 10.1371/journal.pone.0137266 (PMC4570674; doi:10.1371/journal.pone.0137266)
Supplement: S1 Table — green*, yellow, orange, red indicate the fruit maturity stages of ‘Micro-tom’. To increase confidence of the results of MASCOT search, the results were filtered using Scaffold’s probability. % indicates the probability of accuracy of protein identification. Cells with figures indicate that said protein was detected at the maturity stage shown. WoLF PSORT and TargetP are both software used to predict subcellular localization. ‘Micro-Tom’ fruit chromoplast proteins isolated in the this study were compared with the plastid proteome data from a study by Barsan et al. [11] as well as the plprot plastid protein database web site (http://www.plprot.ethz.ch/), with matches indicated by a ○. UNKNOWN refers to chromoplast protein data from Barsan et al. [11] that lacked Arabidopsis gene annotations, and as such were not included in our comparison. (XLSX) [file pone.0137266.s006.xlsx]

## Sheet: Sheet1
	Supplemental Table 1. List of the 605 plastid proteins identified via GeLCMS proteomics
mass	protein	Accession Number	Organizm	green*	yellow	orange	red	WoLF PSORT	targetP	Tomato Chromoplast	Bellpepper Chromoplast	Arabidopsis Chloroplast	Rice Etioplast	TobaccoProplastid
522 kDa	hypothetical protein OsI_30520	EEC84151	Oryza sativa Indica Group	0.99				nucl: 12.0, cyto: 1.0	other
497 kDa	ubiquitin-protein ligase	EEF36461	Ricinus communis	1				plas: 9.0, nucl: 3.0, mito: 2.0	other
405 kDa	E3 ubiquitin protein ligase upl2, putative	EEF35034	Ricinus communis	1				plas: 9.0, mito: 2.0, nucl: 1.0, E.R.: 1.0	other	O
399 kDa	predicted protein	XP_001415739	Ostreococcus lucimarinus CCE9901	0.96		1	0.96	cyto: 5.5, cyto_pero: 4.0, chlo: 3.0, E.R.: 1.5, pero: 1.5, E.R._plas: 1.5, nucl: 1.0	other
342 kDa	hypothetical protein	CAN60702	Vitis vinifera			1		nucl: 12.5, cyto_nucl: 7.0	other
282 kDa	heat shock protein binding protein	EEF47017	Ricinus communis	1				chlo: 4.0, nucl: 3.5, cysk_nucl: 2.5, plas: 2.0, E.R.: 2.0, mito: 1.0	Chloroplast
276 kDa	TOR (TARGET OF RAPAMYCIN)	NP_001117459	Arabidopsis thaliana	0.99				chlo: 8.0, mito: 3.0, nucl: 2.0	Chloroplast
268 kDa	Translational activator GCN1	EEF40421	Ricinus communis	1				plas: 11.0, chlo: 2.0	Secretory pathway
253 kDa	predicted protein	XP_002302277	Populus trichocarpa			1		chlo: 7.0, mito: 3.0, nucl: 1.0, cyto: 1.0, plas: 1.0	Mitochondrion
193 kDa	hypothetical protein	XP_002269905	Vitis vinifera	1	1	1	1	chlo: 7.0, cyto: 6.0	other
193 kDa	predicted protein	XP_002316201	Populus trichocarpa	1	1	0.99		chlo: 8.0, cyto: 5.0	Secretory pathway
193 kDa	clathrin heavy chain	NP_187724	Arabidopsis thaliana	0.97				cyto: 7.0, chlo: 6.0	Secretory pathway
191 kDa	Callose synthase 10	Q9SJM0	Arabidopsis thaliana	0.99				plas: 9.0, vacu: 2.0, cyto: 1.0, mito: 1.0	other
178 kDa	putative ferredoxin-dependent glutamate synthase 1	ACF17655	Capsicum annuum			1		chlo: 7.0, cyto: 4.0, plas: 1.5, cysk_plas: 1.5	other	O		O	O	O
173 kDa	myosin XI-K	ABJ53199	Nicotiana benthamiana	1	0.99	0.99		nucl: 6.0, cyto: 5.0, chlo: 1.0, plas: 1.0	other
172 kDa	predicted protein	XP_002303100	Populus trichocarpa		0.97			chlo: 7.0, extr: 4.0, E.R.: 2.0	other
169 kDa	multidrug resistance protein ABC transporter family	XP_002321011	Populus trichocarpa	0.95				plas: 10.0, E.R.: 2.0, chlo: 1.0	Chloroplast	O
147 kDa	Os06g0258900	NP_001057323	Oryza sativa Japonica Group	1	0.99			cyto: 8.0, chlo: 2.0, plas: 2.0, vacu: 1.0	Secretory pathway
143 kDa	ethylene signaling protein	AAS67011	Solanum lycopersicum	0.96				plas: 6.0, vacu: 3.0, nucl: 1.0, cyto: 1.0, mito: 1.0, extr: 1.0	Mitochondrion
143 kDa	tripeptidyl peptidase II	EEF49096	Ricinus communis	0.99		0.98		chlo: 5.0, nucl: 5.0, plas: 2.0, cyto: 1.0	Chloroplast
137 kDa	coatomer alpha subunit	EEF49472	Ricinus communis	1	0.99	0.99	0.99	chlo: 4.0, nucl: 4.0, plas: 2.0, golg: 2.0, cyto: 1.0	Mitochondrion
137 kDa	hypothetical protein	XP_002279779	Vitis vinifera	1	1	1	1	chlo: 4.0, nucl: 4.0, plas: 2.0, cyto: 1.0, mito: 1.0, vacu: 1.0	Mitochondrion
129 kDa	CSLD3 (CELLULOSE SYNTHASE-LIKE D3	NP_186955	Arabidopsis thaliana	1				plas: 11.0, E.R.: 2.0	Chloroplast
123 kDa	chromosome region maintenance protein 1/exportin, putative	EEF42342	Ricinus communis		0.99		0.99	cyto: 7.0, nucl: 4.0, chlo: 1.0, plas: 1.0	other
122 kDa	predicted protein	XP_002302891	Populus trichocarpa			1	0.99	chlo: 6.0, cyto: 5.0, nucl: 1.0, plas: 1.0	other
121 kDa	importin beta-3, putative	EEF30321	Ricinus communis	0.99		0.98	1	nucl: 5.0, cyto: 5.0, chlo: 3.0	other	O
120 kDa	putative adapitin protein	AAS79593	Ipomoea trifida	0.99				chlo: 6.0, cyto: 4.0, nucl: 2.0, pero: 2.0	other
119 kDa	unnamed protein product	CAO63250	Vitis vinifera	1	0.99	0.95	0.99	chlo: 5.0, nucl: 5.0, cyto: 2.0, mito: 1.0	other
119 kDa	hypothetical protein	CAN75094	Vitis vinifera	0.99				E.R.: 3.0, nucl: 2.5, chlo: 2.0, plas: 2.0, vacu: 2.0, cysk_nucl: 2.0, cyto: 1.0	other
117 kDa	F5M15.5	AAF79625	Arabidopsis thaliana	0.99			0.95	chlo: 5.0, cyto: 4.0, mito: 3.5, cyto_mito: 2.5	other					O
117 kDa	endoplasmic reticulum [ER]-type calcium ATPase	XP_002314209	Populus trichocarpa	0.99				plas: 8.0, E.R.: 4.0, nucl: 1.5, cyto_nucl: 1.5	other
116 kDa	Os04g0390000	NP_001052638	Oryza sativa Japonica Group				0.97	chlo: 10.5, chlo_mito: 7.3, mito: 3.0, cyto_mito: 2.3	Mitochondrion
116 kDa	2-oxoglutarate dehydrogenase, putative	EEF33948	Ricinus communis	1	1	1	1	chlo: 7.5, chlo_mito: 6.7, mito: 4.5, cyto_mito: 3.8	Mitochondrion
115 kDa	phototropin-1	ABN42185	Solanum lycopersicum	1	0.99			cyto: 9.0, nucl: 5.0	other
114 kDa	hypothetical protein	XP_002272722	Vitis vinifera	0.95				cyto: 9.0, E.R.: 2.5, E.R._vacu: 2.0, nucl: 1.0	other
113 kDa	Glycine dehydrogenase	O49954	Solanum tuberosum	1	1	1		mito: 11.0, chlo: 3.0	Mitochondrion	O		O		O
113 kDa	hypothetical protein	CAN67266	Vitis vinifera	0.99				nucl: 5.0, mito: 2.0, E.R.: 2.0, golg: 2.0, chlo: 1.0, cyto: 1.0	other
112 kDa	Eukaryotic translation initiation factor 3 subunit A	Q40554	Nicotiana tabacum	1	0.99	1	1	cyto: 12.0, cysk: 1.0	other	O
112 kDa	hypothetical protein	XP_002267514	Vitis vinifera	1				nucl: 8.0, cyto: 5.0	other
110 kDa	heat shock protein	BAE06227	Solanum lycopersicum	1	1	1	1	chlo: 13.0	Chloroplast			O	O	O
110 kDa	phosphoenolpyruvate carboxylase 2	CAB65171	Solanum lycopersicum	1	1	1	1	cyto: 14.0	other
110 kDa	Alpha-1,4 glucan phosphorylase L-1 isozyme	P04045	Solanum tuberosum	1	1	1		chlo: 11.0, mito: 3.0	Chloroplast	O
110 kDa	4-alpha-glucanotransferase	AAR99599	Solanum tuberosum	1				nucl: 7.0, chlo: 4.0, mito: 2.0	Mitochondrion	O
110 kDa	catalytic	EEF45897	Ricinus communis	0.99				plas: 10.0, chlo: 1.0, vacu: 1.0, E.R.: 1.0	Secretory pathway
110 kDa	phosphoenolpyruvate carboxylase	CAC28225	Sesbania rostrata			0.99		cyto: 14.0	other
109 kDa	putative 26S proteasome subunit RPN2a	BAG16528	Capsicum chinense			1		E.R.: 4.5, E.R._plas: 3.5, cyto: 2.0, extr: 2.0, plas: 1.5, chlo: 1.0, nucl: 1.0, mito: 1.0	Secretory pathway
107 kDa	galactokinase	EEF34405	Ricinus communis	0.99				chlo: 10.0, nucl: 2.0, cyto: 1.0	other
107 kDa	lysine ketoglutarate reductase/saccharopine dehydrogenase biofunctional enzyme	ABF18958	Zizania latifolia			0.95		cyto: 9.0, chlo: 2.0, plas: 2.0	other
107 kDa	hypothetical protein POPTRDRAFT_806590	XP_002318790	Populus trichocarpa			0.97		chlo: 12.0, cyto: 1.0	Chloroplast
106 kDa	hypothetical protein	XP_002282410	Vitis vinifera	1	1	1	1	nucl: 5.0, plas: 3.0, cyto: 2.0, vacu: 2.0, chlo: 1.0	other
106 kDa	phototropin-2	ABI48276	Solanum lycopersicum	1	1	0.99		nucl: 8.5, cyto_nucl: 6.0, cyto: 2.5, chlo: 2.0	other
105 kDa	plasma membrane H+-ATPase isoform LHA2	AAD55399	Solanum lycopersicum	1			0.99	plas: 14.0	other	O
105 kDa	PPDK	NP_001078396	Arabidopsis thaliana			1	0.98	mito: 7.5, chlo_mito: 6.0, chlo: 3.5, cyto: 3.0	other			O
105 kDa	Plasma membrane ATPase 1	P22180	Solanum lycopersicum	1	1	1	1	plas: 14.0	other	O
105 kDa	alpha glucosidase II	CAE54480	Solanum lycopersicum	1	1	1	1	vacu: 8.0, golg: 2.0, nucl: 1.0, plas: 1.0, extr: 1.0	Secretory pathway	O		O
105 kDa	unknown	ACN40292	Picea sitchensis	0.98				plas: 4.0, E.R.: 4.0, nucl: 2.0, cyto: 2.0, chlo: 1.0	other
104 kDa	Pyruvate	Q39734	Flaveria brownii	1	1	1	1	chlo: 7.0, cyto: 6.0	Chloroplast	O		O
104 kDa	predicted protein ="Gelsolin	XP_002308941	Populus trichocarpa	0.99	0.98	0.99		nucl: 8.0, cyto: 3.0, chlo: 1.0, vacu: 1.0	other
102 kDa	ATP-dependent Clp protease ATP-binding subunit clpA homolog CD4B	P31542	Solanum lycopersicum			1	1	chlo: 14.0	Chloroplast	O	O	O	O	O
102 kDa	hypothetical protein	CAN59846	Vitis vinifera	1	1	1		mito: 7.0, chlo: 4.0, nucl: 2.0	other
101 kDa	heat shock protein 101	CAI94865	Triticum turgidum subsp. durum		0.99	0.99	0.99	cyto: 4.0, plas: 3.0, nucl: 2.0, vacu: 2.0, chlo: 1.0, mito: 1.0	other
101 kDa	hypothetical protein	CAN72669	Vitis vinifera		0.99	0.96	0.99	cyto: 11.0, chlo: 2.0	other
101 kDa	predicted protein	XP_002323353	Populus trichocarpa			0.99		cyto: 6.0, nucl: 5.0, chlo: 2.0	other
100 kDa	predicted protein	XP_002298020	Populus trichocarpa	1				cyto: 6.0, chlo: 3.0, E.R.: 2.0, nucl: 1.0, vacu: 1.0	other
99 kDa	unnamed protein product	CAO47640	Vitis vinifera	1	1	1	1	chlo: 7.0, cyto: 5.0, plas: 2.0	other
99 kDa	predicted protein	XP_002328728	Populus trichocarpa	1				nucl: 5.0, cyto: 4.0, cysk: 2.0, chlo: 1.0, mito: 1.0	other
99 kDa	predicted protein	XP_002305424	Populus trichocarpa	0.97				chlo: 8.0, cyto: 4.0, plas: 2.0	other
99 kDa	predicted protein	XP_002308700	Populus trichocarpa			0.99		cyto: 12.0, chlo: 1.0	other			O	O	O
98 kDa	similar to AtRPN1a/RPN1A	XP_002277029	Vitis vinifera	0.99	0.99	0.99	0.99	plas: 6.0, cyto: 4.0, nucl: 2.0, E.R.: 1.0	other
98 kDa	26S proteasome regulatory subunit rpn1	EEF44376	Ricinus communis	1	1	1	1	cyto: 7.0, plas: 3.0, nucl: 2.0, E.R.: 1.0	other
98 kDa	aconitase	AAO62410	Solanum pennellii	1	1	1	1	cyto: 10.0, pero: 2.0, chlo: 1.0	other				O	O
97 kDa	predicted protein	XP_002321044	Populus trichocarpa		0.99	1	0.99	mito: 4.0, chlo: 3.0, nucl: 2.0, plas: 2.0, golg: 2.0	other
97 kDa	lipoxygenase	AAA74393	Solanum lycopersicum	1	1	1	1	cyto: 6.0, nucl: 4.0, plas: 3.0	other	O
97 kDa	Lipoxygenase A	P38415	Solanum lycopersicum			1	1	cyto: 10.0, chlo: 1.0, nucl: 1.0, plas: 1.0	other	UNKNOWN
97 kDa	receptor-like kinase	BAH56604	Glycine max	1				chlo: 12.0, nucl: 1.0	other
97 kDa	predicted protein	XP_002312472	Populus trichocarpa	0.97	0.96	0.95		nucl: 6.0, cyto: 3.0, chlo: 2.0, cysk: 2.0	Chloroplast
96 kDa	unnamed protein product	CAO48630	Vitis vinifera	0.99	1	1	1	cyto: 7.0, chlo: 4.0, nucl: 2.0	other
94 kDa	similar to elongation factor 2	XP_002266780	Vitis vinifera		0.99	0.98	0.97	cyto: 7.0, chlo: 3.0, nucl: 3.0	other	O
94 kDa	predicted protein	XP_002310106	Populus trichocarpa	1	1	1	1	cyto: 9.0, chlo: 2.0, nucl: 2.0	other
94 kDa	predicted protein (hypothetical protein)	XP_002307732	Populus trichocarpa	1	1	1	1	vacu: 5.0, E.R.: 5.0, plas: 2.0, chlo: 1.0	Secretory pathway			O	O	O
93 kDa	hypothetical protein ="V_ATPase_I	XP_002265086	Vitis vinifera	0.99	0.99			plas: 5.0, chlo: 3.0, nucl: 2.0, cyto: 2.0, vacu: 1.0	other	O
93 kDa	Endoplasmin homolog	P35016	Catharanthus roseus	0.97				chlo: 8.0, E.R.: 3.0, nucl: 2.0	Secretory pathway			O	O	O
93 kDa	predicted protein	XP_001781151	Physcomitrella patens subsp. patens	0.96	0.97	0.99		chlo: 5.0, cyto: 4.0, nucl: 2.0, plas: 1.0, E.R.: 1.0	Secretory pathway
92 kDa	unnamed protein product	CAO61061	Vitis vinifera	1	1	1	0.99	plas: 5.0, cyto: 3.0, chlo: 2.0, E.R.: 2.0, nucl: 1.0	other
92 kDa	dynamin, putative	EEF29620	Ricinus communis		0.97		0.95	nucl: 5.0, cyto: 4.0, chlo: 2.0, plas: 1.0, cysk: 1.0	Chloroplast	O
92 kDa	phospholipase D	AAG48162	Solanum lycopersicum	1	1	1	1	cyto: 3.0, extr: 3.0, pero: 2.0, cysk_plas: 1.3, mito_plas: 1.3, chlo: 1.0, nucl: 1.0, vacu: 1.0	other	O		O
91 kDa	predicted protein	XP_002301373	Populus trichocarpa	0.99	0.97		0.97	chlo: 9.0, nucl: 1.5, nucl_plas: 1.5, cyto: 1.0, mito: 1.0	other
90 kDa	putative spindle disassembly related protein CDC48	ABF59516	Nicotiana tabacum				0.99	chlo: 6.0, cyto: 6.0, nucl: 1.0	other
90 kDa	Protein SEY1	EEF34971	Ricinus communis	0.99				plas: 5.0, nucl: 4.0, chlo: 1.0, cyto: 1.0, vacu: 1.0, E.R.: 1.0	other
90 kDa	predicted protein	XP_001760080	Physcomitrella patens subsp. patens	0.96	1			cyto: 7.0, chlo: 2.0, nucl: 2.0, plas: 1.0, pero: 1.0	other
89 kDa	loxc homologue	CAA05278	Solanum pimpinellifolium		1	1	1	cyto: 8.0, chlo: 3.0, nucl: 2.0	other	O		O		O
89 kDa	Cell division cycle protein 48 homolog	Q96372	Capsicum annuum	1	1	1	1	cyto: 10.0, chlo: 2.0, nucl: 1.0	other
86 kDa	SEC6	NP_565026	Arabidopsis thaliana				0.99	chlo: 5.0, E.R.: 3.0, nucl: 2.5, cysk_nucl: 2.0, cyto: 1.0, plas: 1.0	other
86 kDa	cycloartenol synthase	ACA28830	Solanum lycopersicum	1				chlo: 3.0, nucl: 2.0, mito: 2.0, plas: 2.0, cyto: 1.0, E.R.: 1.0, pero: 1.0, cysk: 1.0	other
86 kDa	leucine zipper-ef-hand containing transmembrane protein	EEF47327	Ricinus communis			0.96		chlo: 5.0, nucl: 4.0, mito: 1.0, plas: 1.0, vacu: 1.0, E.R.: 1.0	Mitochondrion	O
85 kDa	methionine synthase	AAF74983	Solanum tuberosum	1	1	1	1	cyto: 6.0, chlo: 4.0, mito: 3.0	other	O
84 kDa	predicted protein	XP_002307604	Populus trichocarpa			0.96	0.98	mito: 8.0, chlo: 3.0, plas: 1.0, golg: 1.0	Mitochondrion
83 kDa	hypothetical protein	CAN76773	Vitis vinifera				0.96	cyto: 7.0, cysk: 2.5, chlo: 2.0, cysk_plas: 2.0, vacu: 1.0	other
83 kDa	photosystem I P700 chlorophyll a apoprotein A1	YP_358674	chloroplast Nicotiana sylvestris	1	1	1		plas: 10.5, cyto_plas: 6.0, E.R.: 3.0	other
83 kDa	Os10g0569200	NP_001065446	Oryza sativa Japonica Group			1		nucl: 10.0, cyto: 3.0	other
82 kDa	GcpE	AAO15447	Solanum lycopersicum				0.99	chlo: 14.0	Chloroplast		O	O	O
82 kDa	photosystem I P700 apoprotein A2	YP_635638	Solanum tuberosum	1	1	1		plas: 6.5, cyto_plas: 4.0, chlo: 2.0, mito: 2.0, vacu: 1.0, E.R.: 1.0	other
81 kDa	Heat shock protein 83	P51819	Ipomoea nil		0.99	0.99	0.99	cyto: 7.0, plas: 3.0, nucl: 2.0, mito: 1.0	other	O
81 kDa	predicted protein	XP_002305796	Populus trichocarpa				0.99	chlo: 8.0, cyto: 3.0, extr: 1.0, E.R.: 1.0	other
80 kDa	Transketolase	Q43848	Solanum tuberosum	1		1	1	chlo: 14.0	Chloroplast			O	O	O
80 kDa	NADH-ubiquinone oxidoreductase 75 kDa subunit	Q43644	Solanum tuberosum	1	1	1	1	chlo: 10.0, mito: 3.0	Mitochondrion
80 kDa	inorganic pyrophosphatase	ABF85694	Nicotiana rustica	1	1	1	1	vacu: 12.0, golg: 2.0	Secretory pathway	O				O
80 kDa	Heat shock cognate protein 80	P36181	Solanum lycopersicum	1	1	1	1	cyto: 7.0, chlo: 2.0, plas: 2.0, nucl: 1.0, mito: 1.0	Secretory pathway			O	O	O
80 kDa	putative long-chain acyl-CoA synthetase	ACF17664	Capsicum annuum		0.98			cyto: 5.0, plas: 4.0, E.R.: 3.0, vacu: 1.0	other	O
79 kDa	putative glyoxysomal fatty acid beta-oxidation multifunctional protein	BAG16526	Capsicum chinense	1	1	1	1	chlo: 8.0, cyto: 3.0, plas: 2.0	other	O
78 kDa	pyrroline-5-carboxylate synthetase	ABY61079	Phaseolus vulgaris			1	0.99	chlo: 4.0, E.R.: 4.0, nucl: 2.0, cyto: 1.0, plas: 1.0, extr: 1.0	other
78 kDa	sulfite reductase	ACN23794	Nicotiana benthamiana			1		cyto: 9.0, nucl: 2.0, cysk: 2.0	Chloroplast	O		O		O
78 kDa	phospholipase PLDa3	AAG50297	Solanum lycopersicum			0.99		cysk: 7.0, nucl: 3.0, cyto: 3.0	other	O		O
77 kDa	predicted protein	XP_002297878	Populus trichocarpa		0.98		0.99	cyto: 8.0, chlo: 3.0, nucl: 1.0, mito: 1.0	other
76 kDa	putative cytochrome reductase	ACF17649	Capsicum annuum	0.95				E.R.: 4.5, chlo: 4.0, E.R._plas: 3.5, plas: 1.5, nucl: 1.0, cyto: 1.0, mito: 1.0	other
74 kDa	NADH dehydrogenase subunit 5	YP_173349	mitochondrion Nicotiana tabacum			0.99	0.99	plas: 8.0, vacu: 4.0, chlo: 1.0	Secretory pathway
74 kDa	Endosomal P24A protein precursor, putative	EEF38881	Ricinus communis	0.99	0.99	0.99		plas: 7.0, vacu: 3.0, E.R.: 2.0, mito: 1.0	Secretory pathway
74 kDa	phosphoenolpyruvate carboxykinase	AAG01894	Solanum lycopersicum			0.95		cyto: 9.0, nucl: 4.0	other	O
73 kDa	Luminal-binding protein	P49118	Solanum lycopersicum	1	1	1	1	E.R.: 7.0, chlo: 5.0, extr: 2.0	Secretory pathway			O	O	O
73 kDa	Heat shock 70 kDa protein	Q08276	Solanum tuberosum		1	1	1	mito: 12.0, chlo: 2.0	Mitochondrion			O	O	O
73 kDa	Xaa-Pro aminopeptidase 2	CAC59824	Solanum lycopersicum			0.98		chlo: 7.0, E.R.: 3.0, mito: 2.0, nucl: 1.0	other	O
72 kDa	Hsc70	AAB42159	Solanum lycopersicum	1	1	1	1	cyto: 9.0, cysk: 4.0	other		O	O	O	O
72 kDa	hypothetical protein	CAN79736	Vitis vinifera	0.99				plas: 11.0, mito: 1.0, vacu: 1.0	Mitochondrion
71 kDa	hypothetical protein	CAN71045	Vitis vinifera				0.99	cyto: 11.0, nucl: 2.0	other
71 kDa	receptor protein kinase-like protein	AAL40864	Capsicum annuum	1	1	0.99	1	E.R.: 4.0, nucl: 2.0, plas: 2.0, vacu: 2.0, chlo: 1.0, cyto: 1.0, mito: 1.0	other
71 kDa	Os11g0703900	NP_001068540	Oryza sativa Japonica Group		0.99	0.99		cyto: 8.0, cysk: 4.0, chlo: 1.0	other			O	O	O
70 kDa	NADP-malic enzyme	AAB58727	Solanum lycopersicum			1		chlo: 11.0, nucl: 1.0, mito: 1.0	Chloroplast	O
70 kDa	NAD-dependent malic enzyme 62 kDa isoform	P37221	Solanum tuberosum	0.95		0.97		mito: 12.0, chlo: 2.0	Mitochondrion	O		O		O
69 kDa	Os07g0134800	NP_001058845	Oryza sativa Japonica Group	1	1	1	1	mito: 12.5, chlo_mito: 7.5	Mitochondrion
69 kDa	vacuolar H+-ATPase A1 subunit isoform; V-ATPase A1 subunit isoform	AAO23980	Solanum lycopersicum	1	1	1	1	cyto: 10.0, chlo: 4.0	other	O		O	O	O
69 kDa	unknown	ACJ85858	Medicago truncatula	1				cyto_nucl: 3.0, nucl: 2.5, cyto: 2.5, chlo: 2.0, plas: 2.0, vacu: 2.0, mito: 1.0, extr: 1.0	Secretory pathway
69 kDa	vacuolar sorting receptor protein PV72-like protein	ABC01915	Solanum tuberosum	1	0.96			plas: 6.5, golg_plas: 6.0, golg: 4.5, vacu: 2.0	Secretory pathway
68 kDa	endomembrane protein 70	NP_172919	Arabidopsis thaliana	0.99				plas: 7.5, golg_plas: 6.0, golg: 3.5, E.R.: 3.0	Mitochondrion
68 kDa	methylenetetrahydrofolate reductase	XP_002310366	Populus trichocarpa	0.96				cyto: 9.0, cysk: 2.0, nucl: 1.0, mito: 1.0	other	O
68 kDa	10-formyltetrahydrofolate synthetase	XP_002297654	Populus trichocarpa	0.96				cyto: 8.0, chlo: 4.0, mito: 1.0	Secretory pathway
68 kDa	THFS	NP_564571	Arabidopsis thaliana		0.98			chlo: 8.0, cyto: 4.0, mito: 1.0	other
68 kDa	predicted protein	XP_002302631	Populus trichocarpa		0.96			cyto: 9.0, chlo: 2.0, nucl: 2.0	other
67 kDa	Patellin-5, putative	EEF40608	Ricinus communis				0.99	nucl: 11.5, cyto_nucl: 6.5, chlo: 1.0	Chloroplast
67 kDa	Carotenoid isomerase, chloroplastic	Q8S4R4	Solanum lycopersicum			1	1	cyto: 6.0, chlo: 4.0, nucl: 2.0, vacu: 1.0	other	O
66 kDa	PI-phospholipase C PLC3	ABW81001	Solanum lycopersicum	1	1	1	1	mito: 7.5, chlo: 5.0, cyto_mito: 4.5	Mitochondrion	O
66 kDa	NAD-dependent malic enzyme 59 kDa isoform	P37225	Solanum tuberosum	1	1	1	1	mito: 10.0, chlo_mito: 7.3, cyto_mito: 5.8, chlo: 3.5	Mitochondrion	O		O		O
66 kDa	Os11g0599500	NP_001068221	Oryza sativa Japonica Group		0.99	1		nucl: 5.0, nucl_plas: 4.5, cyto: 3.0, mito: 3.0, plas: 2.0	Chloroplast
66 kDa	vicilin	CAP69670	Solanum lycopersicum	1				vacu: 4.0, E.R.: 3.0, cyto: 2.0, plas: 2.0, nucl: 1.0, mito: 1.0	Secretory pathway
66 kDa	DWARF1/DIMINUTO	AAT90376	Solanum lycopersicum	1	1			cyto: 5.5, cyto_nucl: 4.0, chlo: 2.0, plas: 2.0, nucl: 1.5, mito: 1.0, pero: 1.0	other
66 kDa	SKU5; copper ion binding	NP_192979	Arabidopsis thaliana	1				cyto: 4.0, nucl: 3.0, plas: 3.0, chlo: 2.0, extr: 1.0	Secretory pathway
66 kDa	ATP:citrate lyase	AAK13318	Capsicum annuum	0.99				chlo: 6.5, chlo_mito: 5.0, cyto: 4.0, mito: 2.5	other
65 kDa	zeta-carotene desaturase	ABR57231	Solanum lycopersicum			0.99	1	chlo: 12.0, mito: 2.0	Chloroplast	O		O		O
65 kDa	serine/threonine protein phosphatase 2a regulatory subunit A	EEF33251	Ricinus communis	1	1	1	1	chlo: 5.0, vacu: 3.0, nucl: 2.0, cyto: 2.0, plas: 1.0	other
65 kDa	Phytoene dehydrogenase	P28554	Solanum lycopersicum				1	chlo: 13.0	Chloroplast	O		O		O
65 kDa	Amylomaltase	Q06801	Solanum tuberosum			1		chlo: 13.0	Chloroplast
65 kDa	Threonine dehydratase biosynthetic	P25306	Solanum lycopersicum	1	0.99	1		cyto: 7.0, chlo: 4.0, mito: 2.0	Chloroplast	O
64 kDa	2-isopropylmalate synthase A	O04973	Solanum pennellii			1	1	chlo: 6.0, mito: 2.5, extr: 2.0, cyto_mito: 2.0, cyto: 1.0, plas: 1.0	Mitochondrion					O
64 kDa	cytosolic NADP-malic enzyme	AAB58728	Solanum lycopersicum	1	1	1	1	plas: 4.0, cyto: 3.0, E.R.: 3.0, chlo: 2.0, nucl: 2.0	other	O
64 kDa	protein disulfide isomerase, putative	EEF32091	Ricinus communis	0.96				chlo: 4.0, vacu: 3.0, E.R.: 3.0, extr: 2.0, nucl: 1.0	Secretory pathway	O		O	O
64 kDa	predicted protein	XP_002317739	Populus trichocarpa			0.97		chlo: 9.0, mito: 3.0, cyto: 1.0	Chloroplast			O	O	O
63 kDa	predicted protein	XP_001774716	Physcomitrella patens subsp. patens			1	0.99	cyto: 7.0, cysk: 3.0, chlo: 2.0, nucl: 1.0	other
63 kDa	d-3-phosphoglycerate dehydrogenase, putative	EEF43612	Ricinus communis			1	0.98	mito: 11.0, chlo: 3.0	Chloroplast	O
63 kDa	chaperonin-60 beta subunit	AAB39827	Solanum tuberosum		0.99	1	1	chlo: 7.0, mito: 7.0	Chloroplast	O		O	O	O
63 kDa	putative ketol-acid reductoisomerase	ACF17638	Capsicum annuum	0.99	1	1	1	chlo: 13.0	Chloroplast	O		O	O	O
63 kDa	Phosphoglucomutase	Q9M4G4	Solanum tuberosum	1	1	1	1	chlo: 8.0, cyto: 3.0, mito: 3.0	other
63 kDa	hypothetical protein	CAN83943	Vitis vinifera		1			chlo: 4.0, plas: 3.0, nucl: 2.5, cyto: 2.0, cysk_nucl: 2.0, extr: 1.0	other
63 kDa	hypothetical protein	BAE98423	Arabidopsis thaliana			0.99		chlo: 12.0, vacu: 2.0	Chloroplast
63 kDa	myrosinase TGG2	BAE98479	Arabidopsis thaliana			0.99		chlo: 3.0, extr: 3.0, vacu: 2.0, golg: 2.0, nucl: 1.0, cyto: 1.0, plas: 1.0	Secretory pathway			O
62 kDa	predicted protein	XP_002315776	Populus trichocarpa				0.99	cyto: 9.0, chlo: 3.0, plas: 1.0	other
62 kDa	unnamed protein product	CAL53654	Ostreococcus tauri				0.97	chlo: 6.0, cyto: 6.0, mito: 1.0	other	UNKNOWN
62 kDa	predicted protein	XP_002313525	Populus trichocarpa			1	1	chlo: 13.0	Chloroplast			O	O	O
62 kDa	unknown	ACJ85785	Medicago truncatula			1	1	chlo: 12.0, mito: 2.0	Chloroplast			O	O	O
62 kDa	HSP68=68 kda heat-stress DnaK homolog	AAB26551	mitochondrion Solanum peruvianum		1	1		chlo: 10.0, mito: 4.0	other			O	O	O
62 kDa	glutamate/malate translocator	AAM89397	Nicotiana tabacum			0.98		chlo: 8.0, mito: 2.0, plas: 2.0, E.R.: 1.0	Chloroplast	O		O		O
62 kDa	10-formyltetrahydrofolate synthetase	XP_001693688	Chlamydomonas reinhardtii			0.99		cyto: 12.0, pero: 2.0	other
62 kDa	hypothetical protein	CAN78641	Vitis vinifera		0.99			mito: 9.0, chlo: 5.0	Mitochondrion
61 kDa	phosphoglycerate mutase	AAD24857	Solanum tuberosum	1	1	0.99	0.99	cyto: 12.0, pero: 2.0	other
61 kDa	putative aldehyde dehydrogenase MIS1	AAL70108	Zea mays			1	0.99	mito: 12.0, chlo: 2.0	Mitochondrion	O
61 kDa	chaperonin-60kD	EEF44304	Ricinus communis			1	0.99	mito: 12.0, chlo: 2.0	Mitochondrion	O
61 kDa	Os02g0686400	NP_001047770	Oryza sativa Japonica Group			0.98	0.99	nucl: 6.0, chlo: 4.0, cyto: 2.0, pero: 1.0	other
61 kDa	carotenoid cleavage dioxygenase 1B	AAT68188	Solanum lycopersicum	1	1	1	1	cyto: 10.0, pero: 2.0, nucl: 1.0	other	O
61 kDa	HSP60	NP_189041	Arabidopsis thaliana	1	1	1	1	mito: 12.0, chlo: 2.0	Mitochondrion
61 kDa	calnexin-like protein	BAD99512	Solanum lycopersicum	1	1	1	1	E.R.: 6.0, extr: 4.0, golg: 2.0, chlo: 1.0	Secretory pathway	O
61 kDa	lethal leaf spot 1-like protein	AAL32300	Solanum lycopersicum		0.99	1	1	chlo: 9.0, plas: 3.0, mito: 1.0	Chloroplast		O	O
61 kDa	predicted protein	XP_002300696	Populus trichocarpa	0.99	0.99			chlo: 4.0, extr: 3.0, vacu: 3.0, nucl: 2.0, cyto: 2.0	Secretory pathway
61 kDa	hypothetical protein	XP_002283440	Vitis vinifera		0.99			cyto: 7.0, chlo: 3.0, nucl: 3.0	Chloroplast
60 kDa	Leucine aminopeptidase 2	Q42876	Solanum lycopersicum		1	1	1	chlo: 14.0	Chloroplast	O	O	O
60 kDa	ATP synthase subunit beta	P17614	Nicotiana plumbaginifolia	1	1	1	1	mito: 13.0	Chloroplast			O	O	O
60 kDa	cytochrome c reductase-processing peptidase subunit I	AAB28041	mitochondrion Solanum tuberosum	1	1	1	1	mito: 10.0, chlo: 3.0	Mitochondrion
60 kDa	PFP	P21343	Solanum tuberosum	1	0.99	0.97		chlo: 4.0, nucl: 3.0, mito: 3.0, cyto: 2.0, plas: 1.0	Mitochondrion
60 kDa	predicted protein	XP_002328218	Populus trichocarpa		0.99			cyto: 7.0, extr: 3.0, pero: 2.0, chlo: 1.0	other
60 kDa	hypothetical pro	CAN81759	Vitis vinifera			0.99		cyto: 8.0, chlo: 3.0, nucl: 1.0, plas: 1.0	other
59 kDa	TCP-1-epsilon	NP_173859	Arabidopsis thaliana	0.99		1	0.97	cyto: 6.0, chlo: 4.0, cysk: 2.0, nucl: 1.0	other
59 kDa	Glutamate--cysteine ligase	O22493	Solanum lycopersicum			1	1	cyto: 9.0, chlo: 3.0, nucl: 1.0	Chloroplast	O		O		O
59 kDa	cytochrome P450-dependent fatty acid hydroxylase	AAL54886	Nicotiana tabacum		0.99	1	1	plas: 3.5, E.R._plas: 3.5, cysk: 3.0, E.R.: 2.5, chlo: 1.0, nucl: 1.0, cyto: 1.0, mito: 1.0	Secretory pathway
59 kDa	G6PD1	ABR45722	Actinidia chinensis	0.98	0.99	0.99	1	cyto: 11.0, chlo: 1.0, nucl: 1.0	other	O
59 kDa	chaperonin containing t-complex protein 1	EEF45648	Ricinus communis		0.96	1		chlo: 7.0, cyto: 6.0	other
59 kDa	Impa2	ABM05488	Nicotiana benthamiana		0.99	1		mito: 5.5, nucl: 5.0, cyto_mito: 3.5, chlo: 2.0	other
59 kDa	CYP72A58	ABC69422	Nicotiana tabacum	1	0.96			plas: 10.0, E.R.: 2.0, vacu: 1.0	Secretory pathway
59 kDa	Os02g0232400	NP_001046373	Oryza sativa Japonica Group	0.99				chlo: 7.0, mito: 6.0	Chloroplast
58 kDa	acetyl-CoA carboxylase carboxyltransferase beta subunit	YP_635648	chloroplast Solanum tuberosum	0.96		0.99	0.99	nucl: 7.0, cyto: 6.0	other	O
57 kDa	protein disulfide isomerase 2 precursor	ACF06590	Elaeis guineensis	0.99		0.96	0.99	chlo: 11.0, nucl: 1.0, extr: 1.0	Secretory pathway	O		O	O
57 kDa	serine/threonine protein phosphatase 2A 55 kDa regulatory subunit Bbeta isoform	ACG29079	Zea mays				0.99	nucl: 9.0, cyto: 4.0	other
57 kDa	Glutamate decarboxylase; Short=GAD	P54767	Solanum lycopersicum			0.98	1	cyto: 6.0, cysk: 4.0, nucl: 1.0, mito: 1.0, pero: 1.0	other	O
57 kDa	Catalase isozyme 1	P30264	Solanum lycopersicum	1	1	1	1	cyto: 5.0, nucl: 2.0, mito: 2.0, pero: 2.0, cysk_plas: 2.0, plas: 1.5	other	O				O
57 kDa	Serine hydroxymethyltransferase	P50433	Solanum tuberosum	1	1	1		cyto: 7.0, mito: 6.0	Mitochondrion	O				O
57 kDa	Catalase isozyme 2	P49316	Nicotiana plumbaginifolia			0.95		cyto: 7.0, pero: 2.0, cysk_plas: 2.0, plas: 1.5, cysk: 1.5, nucl: 1.0	other	O
56 kDa	26S proteasome subunit S3	P93768	Nicotiana tabacum				0.96	cyto: 4.5, nucl: 3.0, cyto_pero: 3.0, plas: 2.0, chlo: 1.0, vacu: 1.0, E.R.: 1.0	other	O
56 kDa	hypothetical protein	XP_002285864	Vitis vinifera			0.97	0.95	E.R.: 7.0, vacu: 4.0, chlo: 1.0, extr: 1.0	Secretory pathway			O	O
56 kDa	aminoaldehyde dehydrogenase 2	ACI43573	Solanum lycopersicum	1		1		chlo: 5.0, cyto: 5.0, mito: 3.0	other
56 kDa	photosystem II CP47 chlorophyll apoprotein	YP_740143	chloroplast Daucus carota	1	1	1		cyto: 8.0, chlo: 2.0, mito: 2.0, vacu: 1.0	Mitochondrion	O
56 kDa	predicted protein	XP_001759464	Physcomitrella patens subsp. patens		1			chlo: 12.0, nucl: 1.0	Secretory pathway
55 kDa	aspartic protease	ABG37021	Nicotiana tabacum	1	1	1	0.99	chlo: 9.0, extr: 2.0, nucl: 1.0, plas: 1.0	Secretory pathway	O
55 kDa	CLB1	BAA24382	Solanum lycopersicum	0.99	0.99	0.99	0.95	plas: 9.0, golg: 3.0, vacu: 1.0	Mitochondrion
55 kDa	Mitochondrial-processing peptidase subunit alpha	P29677	Solanum tuberosum	1	1	1	1	mito: 10.0, chlo: 4.0	Mitochondrion	O
55 kDa	Pyruvate kinase	P22200	Solanum tuberosum	0.98	1	1	1	cyto: 10.0, cysk: 2.0, chlo: 1.0	other	O
55 kDa	aspartic protease precursor	AAB18280	Solanum lycopersicum			1		vacu: 3.0, E.R.: 3.0, cyto: 2.0, extr: 2.0, golg: 2.0, chlo: 1.0	Secretory pathway	O
55 kDa	ATP synthase F1 subunit 1	YP_173459	mitochondrion Nicotiana tabacum	0.97				chlo: 7.0, cyto: 6.0	other	O		O	O	O
54 kDa	vacuolar H+-ATPase B subunit	AAF26445	Nicotiana tabacum	1	1	1	1	cysk: 9.0, cyto: 4.0	other	O		O	O	O
54 kDa	Os06g0568200	NP_001057902	Oryza sativa Japonica Group	1	1	1	1	cyto: 6.0, cysk: 6.0, chlo: 1.0	other			O	O	O
54 kDa	hypothetical protein	XP_002263145	Vitis vinifera	1	1	0.99		cyto: 14.0	Mitochondrion			O	O	O
53 kDa	glucuronosyl transferase homolog	S39507	Solanum lycopersicum		0.97	1	0.99	nucl: 5.0, chlo: 4.0, cyto: 4.0	Mitochondrion
53 kDa	Adenosylhomocysteinase	Q9SWF5	Solanum lycopersicum	0.98	0.98	0.98	0.97	cyto: 9.0, mito: 2.0, pero: 2.0	other
53 kDa	chloroplast monodehydroascorbate reductase	ABG57052	Solanum lycopersicum	0.99		0.99	0.96	chlo: 13.0	Chloroplast			O
53 kDa	dihydrolipoamide dehydrogenase precursor	AAN23154	Solanum lycopersicum	1	1	1	1	mito: 7.5, chlo_mito: 7.5, chlo: 6.5	Mitochondrion	O
53 kDa	ATP synthase CF1 beta chain	YP_514859	chloroplast Solanum lycopersicum	1	1	1	1	chlo: 12.0, mito: 2.0	other	O		O	O	O
53 kDa	fatty acid hydroperoxide lyase	AAK27265	Solanum lycopersicum			0.99	1	chlo: 10.0, nucl: 1.0, mito: 1.0, extr: 1.0	other	O
53 kDa	Ribulose bisphosphate carboxylase large chain	P11421	chloroplast Nicotiana acuminata	1	1	1	1	cyto: 11.0, pero: 2.0	other	O
53 kDa	S-adenosyl-L-homocysteine hydrolase-like	ABB55380	Solanum tuberosum	1	1	1	1	cyto: 8.0, mito: 2.0, pero: 2.0, chlo: 1.0	other	O
53 kDa	putative vacuolar ATPase subunit H protein	AAO65974	Suaeda salsa	1	1			cyto: 6.0, nucl: 4.0, cysk: 3.0	other	O
53 kDa	Xylose isomerase	EEF29973	Ricinus communis	0.96		0.98		extr: 5.0, chlo: 4.0, vacu: 2.0, nucl: 1.0, cyto: 1.0	Secretory pathway
52 kDa	pyruvate kinase	NP_001078275	Arabidopsis thaliana			1	1	cyto: 9.0, chlo: 3.0, nucl: 1.0	other
52 kDa	unnamed protein product	CAA32429	Arabidopsis thaliana			1		chlo: 14.0	Chloroplast			O
52 kDa	(Rubisco)ribulose-1,5-bisphosphate carboxylase/oxygenase large subunit	AAA84583	chloroplast Reseda alba			1		cyto: 10.0, mito: 2.0, pero: 2.0	other	O
52 kDa	Sec61 transport protein	XP_002316850	Populus trichocarpa	1		0.98		plas: 8.0, vacu: 2.0, E.R.: 2.0, chlo: 1.0	Mitochondrion
52 kDa	PSII 44 kDa protein	YP_778486	chloroplast Jasminum nudiflorum	1	1	1		plas: 5.5, mito: 4.0, cyto_plas: 3.5, chlo: 2.0, E.R.: 1.0	Mitochondrion	O
52 kDa	UTP--glucose-1-phosphate uridylyltransferase	P19595	Solanum tuberosum	1	1	1		cyto: 10.0, chlo: 3.0	other	O
52 kDa	serine hydroxymethyltransferase	ABO61376	Populus tremuloides	1	1	0.98		chlo: 4.0, nucl: 4.0, cyto: 3.0, cysk: 2.0	other	O
52 kDa	predicted protein	XP_002319248	Populus trichocarpa	0.99				cyto: 9.0, nucl: 2.0, cysk: 2.0	other
52 kDa	hypothetical protein	CAN65150	Vitis vinifera	0.96		0.99		cyto: 4.0, pero: 4.0, mito: 3.0, nucl: 1.0, plas: 1.0	other
52 kDa	geranylgeranyl reductase	BAH10639	Hevea brasiliensis	0.99				chlo: 12.0, cyto: 2.0	Chloroplast	O		O
51 kDa	aspartate aminotransferase-like	ABB55364	Solanum tuberosum		0.97	1	1	chlo: 12.0, mito: 2.0	Chloroplast	O		O	O	O
51 kDa	mitochondrial elongation factor Tu	CAA61511	Arabidopsis thaliana	1	1	1	1	cysk: 10.0, cyto: 4.0	other	O
51 kDa	putative aminotransferase	ACF17668	Capsicum annuum	0.99	1	1	1	mito: 7.5, chlo_mito: 6.0, chlo: 3.5, nucl: 2.0	Mitochondrion
51 kDa	RuBisCO activase	O49074	Solanum pennellii	1	0.95	0.99		chlo: 14.0	Chloroplast	O		O
51 kDa	glutamate-1-semialdehyde 2	CAA46787	Nicotiana tabacum	1		0.99		chlo: 13.0	Chloroplast			O		O
51 kDa	hypothetical protein	XP_002274807	Vitis vinifera	1				vacu: 12.0, plas: 1.0	Secretory pathway
51 kDa	alanine aminotransferase	EEF34475	Ricinus communis	0.99				chlo: 4.0, cyto: 3.0, plas: 2.0, pero: 2.0, cysk: 2.0	other
51 kDa	predicted protein	XP_002317337	Populus trichocarpa	0.95		0.97		chlo: 14.0	Chloroplast
50 kDa	GDP dissociation inhibitor 1-like	ABB87112	Solanum tuberosum	1	1	1	0.98	cyto: 7.0, chlo: 4.0, mito: 1.0, plas: 1.0	other	O
50 kDa	phosphoglycerate kinase precursor-like protein	ABB72817	Solanum tuberosum	1	1	1	1	chlo: 14.0	Chloroplast	O	O	O	O	O
50 kDa	chloroplast elongation factor TuA (EF-TuA)	BAA01974	Nicotiana sylvestris			1	1	chlo: 12.0, mito: 2.0	Chloroplast	O		O	O	O
50 kDa	Polygalacturonase-2	P05117	Solanum lycopersicum		1	1	1	chlo: 6.0, extr: 5.0, mito: 1.0, vacu: 1.0	Secretory pathway
50 kDa	unknown	ABA46752	Solanum tuberosum	1	1	1	1	nucl: 8.0, cyto: 4.0, cysk: 2.0	other
50 kDa	alpha tubulin	ABP65320	Capsicum annuum	1	1	1	1	cyto: 7.0, cysk: 5.0, nucl: 2.0	other
50 kDa	26S proteasome subunit 4-like	ABB02638	Solanum tuberosum	1	1	1	1	cyto: 10.0, chlo: 1.0, nucl: 1.0, plas: 1.0	other
50 kDa	Os01g0282800	NP_001042761	Oryza sativa Japonica Group	0.99	0.99			nucl: 7.0, cyto: 4.0, chlo: 1.0, vacu: 1.0	other
49 kDa	Elongation factor 1-alpha	P17786	Solanum lycopersicum	1	1	1	1	cyto: 13.0	other	O	O	O	O	O
49 kDa	unknown	ABK93841	Populus trichocarpa	1	0.99			chlo: 7.0, vacu: 4.0, plas: 1.0, extr: 1.0	Secretory pathway
49 kDa	eukaryotic peptide chain release factor subunit 1-3-like	ABB87106	Solanum tuberosum			0.99		cyto: 8.0, nucl: 2.0, mito: 2.0, chlo: 1.0	other	O
48 kDa	iaa-amino acid hydrolase 11	XP_002303219	Populus trichocarpa	1	1	0.99	0.99	chlo: 3.0, cyto: 3.0, vacu: 2.0, E.R.: 2.0, mito: 1.5, mito_plas: 1.5, nucl: 1.0	Secretory pathway
48 kDa	2-phospho-D-glycerate hydro-lyase	P26300	Solanum lycopersicum	1	1	1	0.99	cyto: 8.0, chlo: 2.0, pero: 2.0, nucl: 1.0	other
48 kDa	ASP1	NP_180654	Arabidopsis thaliana				0.99	mito: 10.0, chlo: 3.0	Mitochondrion
48 kDa	transaldolase	AAG16981	Solanum lycopersicum	1	1	1	1	chlo: 13.0	Chloroplast	O	O	O	O	O
48 kDa	glyceraldehyde-3-phosphate dehydrogenase B subunit	ABA86964	Glycine max (soybean)	1	1	1	1	chlo: 10.5, chlo_mito: 7.5, mito: 3.5	Chloroplast			O	O	O
48 kDa	Histidine decarboxylase	P54772	Solanum lycopersicum		1	1	1	cyto: 8.0, cysk: 3.0, nucl: 2.0	other
48 kDa	26S protease regulatory subunit 6A homolog	P54776	Solanum lycopersicum	1	1	1	1	cyto: 10.0, chlo: 2.0, nucl: 2.0	other	O
48 kDa	malate dehydrogenase	CAH60894	Solanum lycopersicum		0.99	1		chlo: 12.5, chlo_mito: 7.3	Chloroplast	O		O	O	O
48 kDa	biotin-containing subunit of methylcrotonyl-CoA carboxylase	AAA19157	Solanum lycopersicum	0.95				chlo: 4.0, cyto: 3.0, E.R.: 3.0, nucl: 1.0, vacu: 1.0, pero: 1.0	other
48 kDa	RPT1A	NP_175778	Arabidopsis thaliana			1		cyto: 6.0, cysk: 2.5, chlo: 2.0, cysk_plas: 2.0, mito: 1.0, extr: 1.0	other
47 kDa	Calreticulin	Q40401	Nicotiana plumbaginifolia	1	1	1	1	chlo: 8.0, E.R.: 3.0, mito: 1.0, extr: 1.0	Secretory pathway	O
47 kDa	Eukaryotic initiation factor 4A-11	Q40465	Nicotiana tabacum	1	1	1	1	cyto: 9.0, chlo: 1.0, nucl: 1.0, extr: 1.0, pero: 1.0	other	O
47 kDa	unknown	ABA81876	Solanum tuberosum	1	1	1	1	cyto: 5.5, cyto_nucl: 3.5, chlo: 3.0, E.R.: 3.0, mito: 2.0	other
47 kDa	26S protease regulatory subunit 6B homolog	P54778	Solanum tuberosum	1	1	1		cyto: 12.0, nucl: 1.0	other
47 kDa	26S proteasome AAA-ATPase subunit	NP_197500	Arabidopsis thaliana	1	0.99	1		cyto: 12.0, chlo: 2.0	other
47 kDa	molecular chaperone	ABH06547	Ricinus communis	0.99	0.99			nucl: 12.0, plas: 1.0	other	O
47 kDa	Os11g0696200	NP_001068510	Oryza sativa Japonica Group	0.95	1	0.96		cyto: 5.0, chlo: 4.0, mito: 4.0	other
47 kDa	porphobilinogen synthase	EEF48329	Ricinus communis			0.95		chlo: 14.0	Chloroplast			O	O	O
47 kDa	Eukaryotic initiation factor 4A-14	Q40467	Nicotiana tabacum		0.98	0.98		cyto: 9.0, chlo: 1.0, nucl: 1.0, extr: 1.0, pero: 1.0	other	O
46 kDa	hypothetical protein	XP_002276800	Vitis vinifera	0.98		0.99		mito: 10.0, chlo: 4.0	Mitochondrion
46 kDa	isocitrate dehydrogenase	CAD24782	Arabidopsis thaliana	0.96				cysk: 9.0, cyto: 5.0	other	O
45 kDa	hypothetical protein	XP_002274975	Vitis vinifera		0.99	0.98	0.99	cyto: 7.5, cyto_nucl: 4.5, chlo_mito: 3.0, chlo: 2.5, mito: 2.5	other
45 kDa	succinyl CoA ligase beta subunit	AAO22150	Solanum lycopersicum	1	1	1	1	mito: 8.0, chlo: 5.0	Mitochondrion
45 kDa	unknown	ABB16969	Solanum tuberosum	1	1	1	1	cyto: 6.5, chlo: 5.0, cyto_nucl: 4.0, pero: 1.0	other
45 kDa	Mannan endo-1,4-beta-mannosidase 4	Q8L5J1	Solanum lycopersicum			1	1	vacu: 4.0, extr: 3.0, golg: 2.0, chlo: 1.0, nucl: 1.0, mito: 1.0, plas: 1.0	Secretory pathway
45 kDa	NADH dehydrogenase subunit 7	YP_717100	mitochondrion Brassica napus	1	0.99	1		chlo: 6.0, mito: 5.5, cyto_mito: 3.5, nucl: 2.0	Mitochondrion
45 kDa	NAD-dependent epimerase/dehydratase family protein-like protein	ABB72807	Solanum tuberosum	1	0.99	0.99		cysk: 14.0	other
45 kDa	metacaspase 1	AAM51555	Solanum lycopersicum	0.97	1	0.99		nucl: 9.0, cyto: 5.0	other
45 kDa	unknown	ABA81881	Solanum tuberosum			0.99		cyto: 9.0, chlo: 2.0, vacu: 2.0	other
44 kDa	Aminomethyltransferase	P54260	Solanum tuberosum	1	1	1	1	mito: 6.0, pero: 4.0, chlo: 2.0, nucl: 2.0	Mitochondrion	O
44 kDa	ribosomal protein L3	AAR17783	Solanum lycopersicum	1	1	1	1	cyto: 8.0, chlo: 3.0, mito: 2.0	Mitochondrion
44 kDa	predicted protein	XP_001764711	Physcomitrella patens subsp. patens	1	1	1		cyto: 8.5, cyto_E.R.: 5.0, chlo: 4.0	other
44 kDa	unknown	ACJ84721	Medicago truncatula	1	0.99	0.98		mito: 8.5, chlo_mito: 7.5, chlo: 5.5	Mitochondrion
43 kDa	EBP1	ABJ97690	Solanum tuberosum			0.99	0.99	cyto: 6.0, cysk: 6.0, nucl: 1.0	other
43 kDa	unknown	ABA40441	Solanum tuberosum	1	1	1	0.98	mito: 7.5, chlo_mito: 7.5, chlo: 6.5	Chloroplast
43 kDa	vacuolar H+-ATPase subunit C	ABH07428	Gossypium hirsutum	0.99	0.99		0.95	chlo: 7.5, chlo_mito: 5.5, mito: 2.5, nucl: 2.0, cyto: 1.0	Mitochondrion	O
43 kDa	NADP-dependent isocitrate dehydrogenase-like protein	CAA76076	Solanum lycopersicum			1	1	chlo: 9.0, mito: 4.5, cyto_mito: 3.0	Chloroplast	O
43 kDa	predicted protein	XP_002310291	Populus trichocarpa	1	1	1		chlo: 9.0, cyto: 3.0, mito: 2.0	Chloroplast			O
43 kDa	V-ATPase subunit C	ABD32569	Medicago truncatula	1	1	1		chlo: 10.5, chlo_mito: 6.5, nucl: 2.0	Mitochondrion	O
43 kDa	MAT 1	P43280	Solanum lycopersicum	1	1			cysk: 6.5, cyto: 6.0, cysk_plas: 4.5	other
43 kDa	hypothetical protein	CAN64667	Vitis vinifera			1		nucl: 5.0, cyto: 4.0, chlo: 2.0, mito: 2.0	Chloroplast
43 kDa	conserved hypothetical protein	EEF42758	Ricinus communis			0.95		chlo: 8.0, mito: 6.0	Chloroplast
43 kDa	tetratricoredoxin	AAL54858	Nicotiana tabacum			0.99		cyto: 7.0, nucl: 3.0, chlo: 1.0, mito: 1.0, plas: 1.0	other	O
43 kDa	NAD-malate dehydrogenase	CAB45387	chloroplast Nicotiana tabacum			0.99		chlo: 12.0, mito: 1.0	Chloroplast	O		O	O	O
42 kDa	Os01g0957200	NP_001045446	Oryza sativa Japonica Group				0.99	chlo: 11.0, mito: 3.0	Chloroplast			O	O	O
42 kDa	actin 2	ACL97685	Gossypium hirsutum	1	1	1	1	cysk: 14.0	other	O
42 kDa	Formate dehydrogenase	Q07511	Solanum tuberosum	1	1	1	1	mito: 11.5, chlo_mito: 7.5, chlo: 2.5	Mitochondrion	O			O	O
42 kDa	unknown	ABB87110	Solanum tuberosum	1	1	1	1	cyto: 8.0, pero: 4.0, chlo: 2.0	other
42 kDa	ADP/ATP translocator	AAB49700	Solanum lycopersicum	1	1	1	1	cyto: 4.0, nucl_plas: 3.5, mito: 3.0, plas: 3.0, chlo: 2.0, nucl: 2.0	other	O		O		O
42 kDa	hypothetical protein	XP_002279672	Vitis vinifera	0.99	0.99	0.98		cysk: 14.0	other
42 kDa	putative multispanning membrane protein	BAF00815	Arabidopsis thaliana	0.96				plas: 9.0, golg: 3.0, vacu: 1.0	Secretory pathway
41 kDa	predicted protein	XP_002324040	Populus trichocarpa	1	1	1	0.99	cyto: 9.0, nucl: 3.0, extr: 2.0	other
41 kDa	alcohol dehydrogenase 2b	AAA97409	Gossypium hirsutum	0.98	0.98	0.99	0.99	cyto: 13.0	other	O
41 kDa	ATP synthase gamma chain	P29790	Nicotiana tabacum	1	0.96	1	1	chlo: 13.0	Chloroplast	O				O
41 kDa	Alcohol dehydrogenase 2	P28032	Solanum lycopersicum	1	1	1	1	cyto: 14.0	other	O
41 kDa	UDP-glucose:protein transglucosylase-like	ABA81861	Solanum tuberosum	1	1	1	1	cyto: 13.0	other
41 kDa	1-aminocyclopropane-1-carboxylate oxidase homolog	P10967	Solanum lycopersicum		1	1	1	nucl: 10.0, chlo: 1.0, cyto: 1.0, vacu: 1.0	other
41 kDa	H+-transporting two-sector ATPase, C	ABN08957	Medicago truncatula	0.99	0.99			cyto: 8.0, nucl: 4.0, extr: 2.0	other	O
41 kDa	Os07g0627800	NP_001060347	Oryza sativa Japonica Group	0.99				cyto: 8.0, cysk: 5.0	other
41 kDa	AAC1	NP_187470	Arabidopsis thaliana	0.97				chlo: 9.0, mito: 5.0	other			O		O
41 kDa	osmotic stress-activated protein kinase	AAL89456	Nicotiana tabacum	0.96				cysk: 13.0	other
41 kDa	AT3g28710	AAG40030	Arabidopsis thaliana		0.99			cyto: 9.0, nucl: 4.0	other
41 kDa	E8 protein homolog	AAB71139	Solanum lycopersicum		0.99			cyto: 9.0, nucl: 4.0	other
40 kDa	pre-pro-cysteine proteinase	CAA78403	Solanum lycopersicum				0.95	extr: 9.0, chlo: 2.0, vacu: 2.0	Secretory pathway
40 kDa	3-isopropylmalate dehydrogenase	P29696	Solanum tuberosum	0.95	1	0.99	1	cyto: 6.0, mito: 4.5, chlo: 3.0, cyto_mito: 3.0	Mitochondrion				O	O
40 kDa	photosystem II protein D2	YP_665553	chloroplast Populus alba	1	1	1		cyto: 6.0, plas: 4.0, nucl: 3.0	other	O
40 kDa	(S)-2-hydroxy-acid oxidase	P05414	Spinacia oleracea	1	1	0.97		cyto: 5.0, pero: 5.0, mito: 3.0	other
40 kDa	CIG2	BAB63262	Nicotiana tabacum	0.99	0.99			E.R.: 4.0, plas: 3.0, chlo: 2.0, cyto: 2.0, mito: 2.0	other
39 kDa	Pto kinase interactor 1	AAC61805	Solanum lycopersicum	1	1		0.99	cyto: 9.0, nucl: 3.0, plas: 2.0	other
39 kDa	fructose-bisphosphate aldolase-like protein	ABC01905	Solanum tuberosum	1	1	1	0.99	cyto: 9.0, chlo: 2.0, pero: 2.0	other
39 kDa	predicted protein	XP_002297861	Populus trichocarpa	0.99	1	1	0.99	mito: 9.0, chlo: 2.0, cyto: 2.0	Mitochondrion
39 kDa	mitochondrial substrate carrier	ACJ65020	Populus trichocarpa	1	1	1	1	chlo: 13.0	Chloroplast	O		O		O
39 kDa	disulfide-isomerase precursor-like protein	ABB02620	Solanum tuberosum	1	1	1	1	chlo: 8.0, extr: 5.0	Secretory pathway	O
39 kDa	monooxygenase	BAC23045	Solanum tuberosum		0.99	1	1	nucl: 11.0, cyto: 2.0	Mitochondrion
39 kDa	glutamine synthetase GS1	AAG40237	Solanum tuberosum	0.97	1	1	1	cyto: 14.0	other
39 kDa	photosystem II protein D1	YP_636279	chloroplast Eucalyptus globulus subsp	1	1	1		plas: 6.0, cyto: 4.0, chlo: 2.0, vacu: 1.0	other	O
39 kDa	farnesyl pyrophosphate synthase	AAC73051	Solanum lycopersicum	1	0.99	1		cyto: 8.0, nucl: 4.0, chlo: 1.0	other
39 kDa	mitochondrial phosphate translocator	BAF64711	Ipomoea tricolor	0.99	0.99			extr: 7.0, E.R.: 3.0, chlo: 2.0, cyto: 1.0	Chloroplast	O		O		O
39 kDa	cathepsin B-like cysteine proteinase	AAR25800	Solanum tuberosum	0.97	0.97	0.97		extr: 8.0, golg: 2.0, chlo: 1.0, cyto: 1.0, vacu: 1.0	Secretory pathway	O
39 kDa	Os08g0567000	NP_001062545	Oryza sativa Japonica Group	0.97				mito: 8.0, chlo: 6.0	Mitochondrion
38 kDa	unknown	ABB02640	Solanum tuberosum	1	1	1	0.99	chlo: 8.0, cyto: 3.0, nucl: 1.0, mito: 1.0	other		O	O
38 kDa	ribose-phosphate pyrophosphokinase 4 / phosphoribosyl diphosphate synthetase 4 (PRS4)	NP_181819	Arabidopsis thaliana				0.98	unknown	Chloroplast	UNKNOWN
38 kDa	beta-cyanoalanine synthase like protein	BAB20032	Solanum tuberosum	1	1	1	1	mito: 9.0, chlo: 4.0	Mitochondrion			O	O	O
38 kDa	predicted protein	XP_002314894	Populus trichocarpa	0.99	0.99	0.99		cyto: 9.0, nucl: 3.0, cysk: 1.0	other
38 kDa	hypothetical protein	XP_002263670	Vitis vinifera			0.99		cyto: 8.0, pero: 4.0, chlo: 2.0	Chloroplast
38 kDa	unknown	ABB16974	Solanum tuberosum		0.98	0.97		cyto: 9.0, chlo: 2.0, pero: 2.0	other			O
38 kDa	Os03g0296400	NP_001049829	Oryza sativa Japonica Group		1			cyto: 6.0, cysk: 6.0, chlo: 2.0	other
37 kDa	glyceraldehyde 3-phosphate dehydrogenase	AAM92008	Solanum tuberosum	1	1	1	1	cyto: 14.0	other	O		O	O	O
37 kDa	unnamed protein product	BAA74434	Solanum lycopersicum	1	1	1	1	cyto: 5.0, E.R.: 4.0, chlo: 2.0, extr: 2.0	other
37 kDa	putative beta-subunit of K+ channels	CAA04451	Solanum tuberosum	0.97	0.97	1		cyto: 9.0, nucl: 3.0, chlo: 1.0	Mitochondrion	O
37 kDa	TGB12K interacting protein 2	AAO91861	Nicotiana tabacum	0.99	0.99	1		mito: 5.0, nucl: 3.0, chlo: 2.0, plas: 2.0, cyto: 1.0	other
37 kDa	perakine reductase	AAX11684	Rauvolfia serpentina		0.97			cyto: 9.0, cysk: 2.0, nucl: 1.0, golg: 1.0	other			O
37 kDa	Glyceraldehyde-3-phosphate dehydrogenase	P26520	Petunia x hybrida		1			cyto: 14.0	Mitochondrion	O		O	O	O
37 kDa	arginase 1	AAV36808	Solanum lycopersicum			0.97		chlo: 6.0, mito: 4.0, nucl: 1.0, cyto: 1.0, vacu: 1.0	other	O		O
36 kDa	malate dehydrogenase	ABB16910	Solanum chilense	1	1	1	0.99	cyto: 6.0, chlo: 5.5, chlo_mito: 3.5, pero: 2.0	Mitochondrion	O		O	O	O
36 kDa	epoxide hydrolase	AAA81891	Solanum tuberosum	1	1	1	0.98	chlo: 8.0, plas: 2.0, E.R.: 2.0, cyto: 1.0	other	O
36 kDa	NADH dehydrogenase subunit 1	YP_717098	mitochondrion Brassica napus		0.95		0.98	vacu: 11.0, plas: 2.0	Secretory pathway
36 kDa	LeArcA2 protein	BAA76896	Solanum lycopersicum	1	1	1	0.97	nucl: 7.0, chlo: 4.0, cyto: 2.0	other
36 kDa	LeArcA1 protein	BAA76895	Solanum lycopersicum			0.95	0.97	nucl: 5.0, chlo: 4.0, cyto: 3.0, mito: 1.0	other
36 kDa	plastid lipid associated protein CHRC	ABC42191	Solanum lycopersicum		0.99	1	1	chlo: 8.0, mito: 5.0	Chloroplast	O		O	O
36 kDa	annexin p34	AAC97494	Solanum lycopersicum	1	1	1	1	cyto: 11.5, cyto_E.R.: 6.8, E.R._vacu: 1.3	other	O		O
36 kDa	mitochondrial malate dehydrogenase	AAU29198	Solanum lycopersicum	1	1	1	1	mito: 10.0, chlo: 4.0	Mitochondrion	O
36 kDa	annexin p35	AAC97493	Solanum lycopersicum	1	1	1	1	cyto: 6.0, chlo: 2.0, nucl: 2.0, plas: 2.0, cysk: 2.0	other	O		O
36 kDa	chilling-responsive protein	ABS50432	Nicotiana tabacum	1	1	1		cysk: 8.0, cyto: 5.0	other
36 kDa	unknown	ABK94786	Populus trichocarpa	1	1	0.98		cyto: 8.0, chlo: 3.0, pero: 2.0	other
36 kDa	vacuole-associated annexin VCaB42	AAD24540	Nicotiana tabacum	0.99	0.98	0.99		cyto: 7.5, cyto_E.R.: 4.5, nucl: 2.0, plas: 2.0, chlo: 1.0	other	O		O
36 kDa	1-aminocyclopropane-1-carboxylate oxidase	AAK68075	Solanum tuberosum			1		cyto: 6.0, cysk: 6.0, chlo: 1.0	other
35 kDa	cytochrome f	YP_514865	chloroplast Solanum lycopersicum	1	1	1	0.99	mito: 6.5, chlo_mito: 6.0, chlo: 4.5, extr: 1.0, pero: 1.0	Mitochondrion	O
35 kDa	ripening regulated protein-like	ABA81857	Solanum tuberosum	1	0.96		0.99	cyto: 8.0, chlo: 3.0, pero: 2.0	other			O	O
35 kDa	unknown	ABK95816	Populus trichocarpa	0.99			0.99	cyto: 6.0, nucl: 5.0, mito: 1.0, pero: 1.0	other
35 kDa	succinyl-CoA ligase alpha 1 subunit	AAN86619	Solanum lycopersicum		0.99	0.99	0.99	chlo: 8.5, chlo_mito: 7.5, mito: 5.5	Mitochondrion	O
35 kDa	Chain A	1XG2_A	Solanum lycopersicum			1	1	cyto: 9.0, pero: 2.0, chlo: 1.0, mito: 1.0	other
35 kDa	unknown	ABB02648	Solanum tuberosum	1	1	1	1	cyto: 6.0, chlo: 2.0, nucl: 2.0, vacu: 2.0, E.R.: 2.0	other
35 kDa	OEE1	P23322	Solanum lycopersicum	1	1	0.99		chlo: 13.0	Chloroplast	O		O
35 kDa	putative ferredoxin-NADP reductase	AAX57356	Solanum peruvianum	1	1	1		chlo: 10.0, mito: 3.0	Mitochondrion	O		O	O
35 kDa	hypothetical protein	XP_002284053	Vitis vinifera	1	0.99	0.97		mito: 12.0, chlo: 1.0	Mitochondrion
34 kDa	P0 ribosomal protein-like	ABB29933	Solanum tuberosum	1	1	1	1	cyto: 5.0, chlo: 4.0, pero: 3.0, mito: 1.0	other
34 kDa	dicyanin	AAF66242	Solanum lycopersicum	0.99	0.99	0.99		chlo: 9.0, E.R.: 2.0, mito: 1.0, plas: 1.0	Secretory pathway	UNKNOWN
34 kDa	Os01g0174300	NP_001042163	Oryza sativa Japonica Group	0.96	0.99	0.98		mito: 6.0, chlo: 3.0, vacu: 2.0, nucl: 1.0, E.R.: 1.0	Mitochondrion
33 kDa	unknown	ABA81868	Solanum tuberosum	1	1	1	1	chlo: 4.5, cyto: 4.0, chlo_mito: 3.5, extr: 2.0, vacu: 2.0	other
33 kDa	ASR4	AAY98032	Solanum lycopersicum	1	1	1	1	nucl: 12.0, cyto: 2.0	other
33 kDa	unknown	ABK23056	Picea sitchensis	0.98	0.99	0.98		cyto: 8.0, chlo: 6.0	other			O		O
32 kDa	oxoglutarate/malate translocator	AAY97866	Solanum lycopersicum	1	1	1	1	chlo: 7.0, cyto: 5.0, pero: 2.0	other	O		O		O
32 kDa	putative uncoupling protein	AAL82482	Solanum lycopersicum	0.99	1	1	1	vacu: 10.0, plas: 2.0, cyto: 1.0	Secretory pathway	O		O		O
32 kDa	ascorbate peroxidase	AAL35365	Capsicum annuum	1	1			cyto: 4.0, E.R.: 4.0, chlo: 2.0, mito: 2.0, vacu: 1.0	other	O		O	O	O
32 kDa	predicted protein	XP_002298583	Populus trichocarpa	0.99	1	0.99		mito: 8.5, chlo: 5.0, cyto_mito: 5.0	Mitochondrion
32 kDa	Alpha-soluble NSF attachment protein	Q9M5P8	Solanum tuberosum	0.99	0.95			cyto: 5.0, mito: 3.0, nucl_plas: 3.0, nucl: 2.5, plas: 2.5	other	O
32 kDa	Clp protease 2 proteolytic subunit	CAC67407	Solanum lycopersicum			1		chlo: 13.0	Chloroplast	O		O	O	O
32 kDa	Os05g0401100	NP_001055486	Oryza sativa Japonica Group		0.99			chlo: 11.0, mito: 3.0	Chloroplast			O
31 kDa	PHB1	AAZ30376	Nicotiana benthamiana	1	1	1	0.99	chlo: 10.0, mito: 3.0	Secretory pathway
31 kDa	Probable aquaporin PIP-type pTOM75	Q08451	Solanum lycopersicum	1	1	1	1	plas: 11.0, golg: 2.0	other
31 kDa	major intrinsic protein 2-like	ABB29939	Solanum tuberosum	1	1	1	1	plas: 10.0, cysk: 3.0	other
31 kDa	protein phosphatase 2C	AAS86762	Solanum lycopersicum		1	1	1	cysk: 13.0	other
31 kDa	hypersensitive-induced reaction protein	AAS98165	Capsicum annuum	1	1	1	1	cyto: 10.0, pero: 2.0, chlo: 1.0	other
31 kDa	chloroplast pigment-binding protein CP29	ABG73415	Nicotiana tabacum	1	1	1		chlo: 14.0	Chloroplast			O
31 kDa	Type I (26 kD) CP29 polypeptide	CAA43590	Solanum lycopersicum	1	1	1		chlo: 13.0	Chloroplast			O
31 kDa	major intrinsic protein	ABJ97677	Solanum tuberosum	0.99	0.97			plas: 11.0, golg: 2.0	other
31 kDa	band 7 family protein	NP_566135	Arabidopsis thaliana	0.98				cyto: 9.0, pero: 2.0, chlo: 1.0, mito: 1.0	other
31 kDa	predicted protein	XP_002324359	Populus trichocarpa			0.99		mito: 13.0	Mitochondrion
30 kDa	thioredoxin peroxidase	CAC84143	Nicotiana tabacum	0.98		1	1	chlo: 13.0	Chloroplast		O	O	O	O
30 kDa	harpin binding protein 1	AAR26481	Solanum lycopersicum	1		1	1	chlo: 11.0, mito: 2.0	Chloroplast	O	O	O
30 kDa	Os01g0358400	NP_001043015	Oryza sativa Japonica Group	1	1	1	1	chlo: 5.0, cyto: 4.0, mito: 4.0	Mitochondrion
30 kDa	40S ribosomal protein S2	EEF48884	Ricinus communis	1	1	1	1	cyto: 11.0, plas: 1.0, E.R.: 1.0	Mitochondrion
30 kDa	Mitochondrial outer membrane protein porin of 34 kDa	P42055	Solanum tuberosum	1	1	1	1	cyto: 6.0, mito: 5.0, pero: 2.0	other			O		O
30 kDa	40S ribosomal protein S3a-like	ABB87133	Solanum tuberosum	1	1	1	1	cyto: 10.0, nucl: 4.0	other
30 kDa	carbonic anhydrase	CAH60890	Solanum lycopersicum	1	1	1	1	cyto: 11.0, chlo: 2.0	other	O		O
30 kDa	hypothetical protein	XP_002262754	Vitis vinifera	0.95		0.98	1	mito: 6.0, chlo: 4.0, E.R.: 2.0, plas: 1.0	Chloroplast
30 kDa	40S ribosomal protein S4	ACF06604	Elaeis guineensis	0.96		0.99		chlo: 6.0, cyto: 4.0, mito: 4.0	Mitochondrion
30 kDa	plasma membrane intrinsic protein PIP2	AAG02208	Solanum chacoense		0.98			plas: 11.0, vacu: 1.0, E.R.: 1.0	other
30 kDa	Histone H1	P37218	Solanum lycopersicum			0.99		nucl: 12.0, cyto: 2.0	other
29 kDa	putative 24 kDa seed maturation protein-like protein	ABC01908	Solanum tuberosum	1	1	1	0.99	plas: 9.0, E.R.: 3.0, vacu: 2.0	other	O
29 kDa	cytochrome c1	CAA56109	Solanum tuberosum	1	0.98	1	0.99	cyto: 8.0, pero: 3.0, extr: 2.0	other	O
29 kDa	L-ascorbate peroxidase, cytosolic, putative	ACCESSION	Ricinus communis	0.99	1	1	0.99	cyto: 11.0, nucl: 1.0, plas: 1.0	other
29 kDa	rieske iron-sulfur protein-like	ABA81878	Solanum tuberosum		1	1	1	mito: 7.0, chlo: 5.0, plas: 1.0	Chloroplast
29 kDa	Photosystem II 22 kDa protein	P54773	Solanum lycopersicum	1	1	1	1	vacu: 7.0, plas: 3.0, extr: 2.0, golg: 2.0	Chloroplast	O		O
29 kDa	carbonic anhydrase	CAQ30514	Solanum lycopersicum			1	1	cyto: 9.0, nucl: 2.0, cysk: 2.0	other	O		O
29 kDa	14-3-3 protein	CAD43308	Solanum lycopersicum	1	1	1	1	plas: 5.0, nucl_plas: 5.0, chlo: 4.0, nucl: 3.0, cyto: 2.0	other			O
29 kDa	Chlorophyll a-b binding protein 4	P14278	Solanum lycopersicum	1	1	1		chlo: 6.0, extr: 4.0, vacu: 2.0, mito: 1.0	Chloroplast			O
29 kDa	chlorophyll a/b binding protein	1609235A	Solanum lycopersicum	1	1	1		chlo: 10.0, nucl: 1.0, mito: 1.0, extr: 1.0	Chloroplast	O		O
29 kDa	pom30	CAA63968	Solanum tuberosum	1	1	0.98		cyto: 6.0, mito: 4.0, nucl: 1.0, plas: 1.0, pero: 1.0	other			O		O
29 kDa	cytochrome c oxidase subunit II	ABB43241	mitochondrion Solanum tuberosum	1	1			cyto: 6.0, vacu: 2.0, E.R.: 2.0, nucl: 1.0, plas: 1.0, extr: 1.0	Secretory pathway
29 kDa	hypothetical protein	XP_002264828	Vitis vinifera	1	1			cyto: 6.0, nucl: 3.0, cysk: 3.0, chlo: 2.0	other
29 kDa	14-3-3 protein 2	P93208	Solanum lycopersicum	0.99	0.98			nucl_plas: 6.0, nucl: 5.0, plas: 5.0, cyto: 3.0	other			O
29 kDa	unknown	ACJ84486	Medicago truncatula	0.98				plas: 5.0, E.R.: 4.0, vacu: 3.0, nucl: 1.0	other
29 kDa	hypothetical protein	CAN70976	Vitis vinifera	0.96				chlo: 14.0	Mitochondrion
29 kDa	ATP synthase subunit d, putative	EEF29689	Ricinus communis			0.99		chlo: 12.0, mito: 2.0	Mitochondrion
29 kDa	NADH-cytochrome B5 reductase, putative	EEF31419	Ricinus communis		0.99	1		chlo: 4.0, E.R.: 4.0, cyto: 2.0, vacu: 2.0, plas: 1.0	Secretory pathway
29 kDa	Chlorophyll a-b binding protein 13	P27489	Solanum lycopersicum	0.99				chlo: 14.0	Chloroplast	O		O
29 kDa	Chlorophyll a-b binding protein 7	P10708	Solanum lycopersicum	0.99	0.99	0.99		chlo: 13.0	Chloroplast	O		O
28 kDa	ribosomal protein L2-like	ABB55374	Solanum tuberosum	1	1	1	0.99	cyto: 6.0, mito: 4.5, chlo_mito: 4.5, chlo: 3.5	Mitochondrion
28 kDa	unknown	ABB29922	Solanum tuberosum	0.99	0.99	1	1	chlo: 7.0, nucl_plas: 3.0, nucl: 2.0, plas: 2.0, cyto: 1.5, cyto_E.R.: 1.5	Chloroplast
28 kDa	peptidyl-prolyl cis-trans isomerase, puta	EEF47428	Ricinus communis	1		1	1	chlo: 12.0, mito: 2.0	Chloroplast	O		O	O
28 kDa	ribosomal protein S6-like protein	ABA40470	Solanum tuberosum	1	1	1	1	nucl: 10.0, chlo: 2.0, cyto: 1.0	other
28 kDa	ribosomal protein L7	1909359B	Solanum tuberosum	1	1	1	1	cyto: 10.0, chlo: 2.0, E.R.: 1.0	other
28 kDa	superoxide dismutase	CAE22480	plastid Solanum lycopersicum	1	1	1		chlo: 9.0, mito: 3.0, nucl: 1.0	Chloroplast	O		O		O
28 kDa	OEE2	P29795	Solanum lycopersicum	1	1			chlo: 12.0, nucl: 1.0	Chloroplast	O		O	O
28 kDa	hypothetical protein isoform 2	XP_002284990	Vitis vinifera	1	0.99	0.99		nucl: 6.0, chlo: 4.5, chlo_mito: 3.5, mito: 1.5, extr: 1.0	other
27 kDa	ascorbate peroxidase	AAX84654	Solanum lycopersicum	0.99	1		0.99	mito: 7.0, cyto: 6.0	other	O		O	O	O
27 kDa	20S proteasome subunit alpha-1	Q9XG77	Nicotiana tabacum	1	1	1	0.98	cyto: 12.0, chlo: 1.0	other
27 kDa	60S ribosomal protein L19	AAR83877	Capsicum annuum	0.99	1	1	0.97	cyto: 11.0, nucl: 3.0	Mitochondrion
27 kDa	cytosolic ascorbate peroxidase 1	AAZ77770	Solanum lycopersicum	1	1	1	1	cyto: 6.0, mito: 4.0, nucl: 2.0, chlo: 1.0	other	O		O	O	O
27 kDa	putative vacuolar proton ATPase subunit E	AAF91469	Solanum lycopersicum	1	1	1	1	cyto: 5.0, mito: 3.0, nucl: 2.0, pero: 2.0, chlo: 1.0	other
27 kDa	Chlorophyll a-b binding protein CP24 10A	P27524	Solanum lycopersicum	1	1	1		chlo: 14.0	Chloroplast	O		O
27 kDa	putative alpha7 proteasome subunit	CAC43323	Nicotiana tabacum	1	1	0.99		cyto: 7.0, cysk: 7.0	other	O
27 kDa	triose phosphate isomerase cytosolic isoform-like	ABB02628	Solanum tuberosum		1	0.97		cyto: 5.0, chlo: 4.0, pero: 2.0, mito: 1.0, plas: 1.0	other	O		O		O
27 kDa	proteasome, alpha subunit-like protein	ABA40445	Solanum tuberosum	1	0.99	1		cyto: 11.0, chlo: 1.0, mito: 1.0	other			O
27 kDa	expp1 protein precursor	CAJ77501	Solanum tuberosum		0.98			vacu: 5.0, chlo: 4.0, extr: 4.0	Secretory pathway	O
27 kDa	chaperonin 21 precursor	AAF60293	Solanum lycopersicum			1		chlo: 13.0	Chloroplast	O		O	O	O
26 kDa	putative nucleoside diphosphate kinase III	AAY18431	Noccaea caerulescens	0.99	0.99	1	0.99	mito: 13.0	Mitochondrion
26 kDa	similar to aquaporin	BAD95790	Solanum lycopersicum	1	1	1	1	plas: 9.0, vacu: 3.0, nucl: 1.0	other	O		O	O
26 kDa	alcohol dehydrogenase homolog	AAB00109	Solanum lycopersicum	1	1	1	1	cyto: 9.0, vacu: 3.0, nucl: 1.0	other	O
26 kDa	unknown	ABB87113	Solanum tuberosum	1	1	1	1	cyto: 8.0, plas: 3.0, nucl: 1.5, cysk_nucl: 1.5	other
26 kDa	Superoxide dismutase	P11796	Nicotiana plumbaginifolia	0.97	0.97	0.98	1	mito: 9.0, chlo: 3.0, cyto: 1.0	Mitochondrion	O
26 kDa	unknown	AAF75750	Solanum lycopersicum	1	1	0.99		golg: 5.0, plas: 2.5, E.R._plas: 2.5, nucl: 2.0, mito: 2.0, E.R.: 1.5	Secretory pathway
26 kDa	adenylate kinase 1	EEF51816	Ricinus communis	0.99	1	1		cyto: 9.0, chlo: 3.0, cysk: 2.0	other	O
26 kDa	mitochondrial NADH:ubiquinone oxidoreductase complex I	ABD66512	Gymnadenia conopsea	0.96				mito: 13.0	Mitochondrion
26 kDa	unknown	ACJ84130	Medicago truncatula		0.96			cyto: 5.0, pero: 4.0, chlo: 3.0, nucl: 1.0	other
26 kDa	unknown	ABK21515	Picea sitchensis			0.98		cyto: 4.0, nucl: 3.0, plas: 2.0, golg: 2.0, chlo: 1.0, mito: 1.0	other
25 kDa	60S ribosomal protein L10	P93847	Solanum melongena	1	1	1	0.99	chlo: 4.5, cyto: 4.0, chlo_mito: 4.0, nucl: 3.0, mito: 2.5	Mitochondrion
25 kDa	ATMP2; heme binding	NP_190458	Arabidopsis thaliana	0.99	0.99	0.99	1	chlo: 4.0, mito: 3.0, plas: 2.5, E.R._plas: 2.5, extr: 2.0, E.R.: 1.5	Secretory pathway
25 kDa	glutathione S-transferase-like protein	AAL92873	Solanum lycopersicum		1	1	1	cyto: 10.0, cysk: 3.0	other
25 kDa	40S ribosomal protein S8	ACF06617	Elaeis guineensis	1	1	1	1	nucl: 7.0, chlo: 4.0, cyto: 3.0	other
25 kDa	photosystem II oxygen-evolving complex protein 3	AAU03361	Solanum lycopersicum	1	1	1		chlo: 14.0	Chloroplast	O		O	O
25 kDa	Ran binding protein-1	AAK53813	Solanum lycopersicum	1	1			chlo: 6.0, mito: 6.0, cyto: 2.0	other
25 kDa	unknown	ABA40452	Solanum tuberosum	0.99	1	0.99		golg: 5.0, vacu: 3.0, nucl: 2.0, cyto: 2.0, mito: 1.0	other
25 kDa	unknown.	AAA80497	Solanum lycopersicum	1		1		extr: 7.0, vacu: 3.0, chlo: 2.0, cyto: 1.0	Secretory pathway
25 kDa	predicted protein	XP_002304708	Populus trichocarpa	1		1		extr: 4.0, chlo: 3.0, vacu: 3.0, E.R.: 2.0, golg: 2.0	other
25 kDa	hypothetical protein	CAN69529	Vitis vinifera	0.99				nucl: 8.0, golg: 4.0, chlo: 1.0	other
24 kDa	cytochrome b6	YP_740680	chloroplast Nandina domestica	1	1	1	0.99	cyto: 5.0, plas: 4.0, E.R.: 2.0, extr: 1.0, vacu: 1.0	other	O
24 kDa	ethylene-responsive small GTP-binding protein	AAD46405	Solanum lycopersicum	1	0.99		0.99	cyto: 4.0, mito: 4.0, chlo: 3.0, nucl: 1.5, cysk_nucl: 1.5	other	O
24 kDa	proteasome regulatory particle subunit	ABD93490	Solanum habrochaites		0.99	0.99	1	chlo: 6.0, nucl_plas: 3.5, nucl: 3.0, cyto: 2.0, plas: 2.0	other	O
24 kDa	60S ribosomal protein L15	O82528	Petunia x hybrida	0.96	1	0.99	1	nucl: 5.0, cyto: 5.0, chlo: 1.0, mito: 1.0, plas: 1.0	Mitochondrion	O
24 kDa	GTP-binding protein	CAA49600	Solanum lycopersicum	1	1	1	1	nucl: 6.0, chlo: 3.0, mito: 2.0, cyto: 1.0, extr: 1.0	other	O
24 kDa	Rab11 GTPase	CAB65172	Solanum lycopersicum	1	1	1	1	cyto: 10.0, chlo: 2.0, nucl: 2.0	other
24 kDa	glutathione S-transferase	ABQ96852	Solanum commersonii	0.99	1	0.99		chlo: 8.0, mito: 5.0	other	O		O	O	O
24 kDa	ras-related protein RAB8-3	BAB84324	Nicotiana tabacum	0.99				cyto: 4.0, nucl: 3.5, chlo: 3.0, cysk_nucl: 2.5, mito: 2.0	other
24 kDa	predicted protein	XP_002300408	Populus trichocarpa	0.98		0.99		cyto: 8.0, chlo: 3.0, plas: 1.0, extr: 1.0	other
24 kDa	plasma membrane polypeptide	CAA69900	Nicotiana tabacum		0.96			nucl: 9.0, cyto: 3.0, chlo: 1.0	other	O
24 kDa	hypothetical protein	CAN66526	Vitis vinifera		0.95			cyto: 11.0, chlo: 1.0, extr: 1.0	other
24 kDa	PSAF	NP_174418	Arabidopsis thaliana	1	0.98	0.99		chlo: 10.0, mito: 2.0, nucl: 1.0	Chloroplast			O
24 kDa	Cytochrome b6-f complex iron-sulfur subunit	Q69GY7	Solanum tuberosum	0.96				chlo: 10.0, mito: 2.0, cyto: 1.0	Chloroplast	O		O
23 kDa	acireductone dioxygenase	ABW34717	Solanum tuberosum		1	1	0.99	cyto: 8.0, cysk: 2.0, nucl: 1.0, mito: 1.0, extr: 1.0	other	O
23 kDa	40S ribosomal protein S5	AAR89617	Capsicum annuum	1	1	1	0.98	cysk: 8.0, cyto: 6.0	other	O
23 kDa	Pathogen-related protein, related	ABD32938	Medicago truncatula			0.99	0.98	cyto: 5.0, nucl: 4.0, pero: 3.0, mito: 1.0	other	O
23 kDa	60S ribosomal protein L13	AAQ96375	Solanum palustre	1	1	1	1	chlo: 9.0, cyto: 4.0	other
23 kDa	NADH-ubiquinone oxidoreductase 27 kDa subunit	P80261	mitochondrion Solanum tuberosum	1	1	1	1	nucl: 7.0, cyto: 3.0, pero: 3.0	other
23 kDa	40S ribosomal protein S9	AAU93594	Solanum demissum	0.98	1	1	1	cyto: 5.0, nucl: 4.0, mito: 4.0	other
23 kDa	small GTPase Rab2	AAL28022	Nicotiana tabacum	1	1	1	1	cyto: 8.0, mito: 3.0, chlo: 1.0, nucl: 1.0	other	O
23 kDa	small GTP-binding protein	CAA69701	Nicotiana plumbaginifolia		0.99	0.99	1	nucl: 6.0, extr: 3.0, chlo: 2.0, cysk: 2.0	Secretory pathway
23 kDa	Photosystem I reaction center subunit II	P12372	Solanum lycopersicum	1	1			chlo: 14.0	Chloroplast	O		O
23 kDa	unknown	ABB02623	Solanum tuberosum	1	1	1		chlo: 11.0, plas: 2.0	Mitochondrion
23 kDa	CBS domain-containing protein	NP_196647	Arabidopsis thaliana	1				chlo: 12.0, cyto: 1.0	Mitochondrion
23 kDa	predicted protein	XP_002329538	Populus trichocarpa	0.99	0.96			chlo: 5.0, nucl: 3.0, mito: 3.0, cyto: 2.0	other
23 kDa	hypothetical protein POPTRDRAFT_732598	XP_002320562	Populus trichocarpa		0.99			chlo: 10.0, mito: 3.0	Chloroplast			O
22 kDa	ras-related GTP binding protein	ABK96799	Solanum tuberosum	1	0.99	1	0.99	cysk: 7.0, extr: 3.0, nucl: 2.0, cyto: 1.0	Secretory pathway
22 kDa	FQR1	NP_200261	Arabidopsis thaliana	0.99	0.99	0.99	0.99	nucl: 6.5, nucl_plas: 4.5, cyto: 3.0, chlo: 2.0, plas: 1.5	other
22 kDa	dehydroascorbate reductase	ABF59820	Solanum lycopersicum	0.99	1	1	0.98	cyto: 10.0, nucl: 1.0, mito: 1.0, extr: 1.0	other	O		O
22 kDa	PIP2	ABF72433	Capsicum annuum	1	1	1	0.97	chlo: 9.0, extr: 2.0, vacu: 2.0	Secretory pathway
22 kDa	unknown	ABB29957	Solanum tuberosum	1	1	1	1	cyto: 8.0, extr: 2.0, cysk: 2.0, E.R.: 1.0	other			O	O
22 kDa	40S ribosomal protein S7-like protein	ABA40437	Solanum tuberosum	1	1	1	1	cyto: 12.0, nucl: 1.0	other
22 kDa	ADP-ribosylation factor 1	AAR18698	Populus tomentosa	1	1	1	1	cyto: 4.5, chlo: 4.0, cyto_nucl: 4.0, nucl: 2.5, mito: 1.0, plas: 1.0	Mitochondrion	O
22 kDa	Peptide methionine sulfoxide reductase	P54153	Solanum lycopersicum		1	1	1	mito: 6.0, chlo: 4.0, nucl: 3.0	other
22 kDa	cyclophilin ROC7-like	ABB86261	Solanum tuberosum	1	1	1	1	vacu: 4.0, cyto: 3.0, chlo: 2.0, plas: 2.0, mito: 1.0, extr: 1.0	Secretory pathway
22 kDa	small GTP-binding protein Sar1BNt-like protein	ABA46770	Solanum tuberosum	1	1	1	1	cyto: 7.5, cyto_E.R.: 4.5, chlo: 3.0, nucl: 2.0	Secretory pathway
22 kDa	remorin 1	AAD28506	Solanum lycopersicum	1	1	1		nucl: 10.0, cyto: 4.0	other	O
22 kDa	ripening regulated protein DDTFR10	AAG49034	Solanum lycopersicum	0.99	0.99	1		cyto: 5.0, chlo: 3.0, mito: 3.0, nucl: 1.0, plas: 1.0	other
22 kDa	unknown	ABA81856	Solanum tuberosum	0.98	0.99	0.99		cyto: 13.0	other			O	O
22 kDa	peroxiredoxin, putative	EEF45351	Ricinus communis	0.97	0.97	0.98		mito: 8.0, chlo: 6.0	Mitochondrion
22 kDa	ATP synthase protein MI25(ORF25)	P09003	mitochondrion Nicotiana tabacum	0.96				extr: 4.0, chlo: 3.5, chlo_mito: 3.0, vacu: 2.0, mito: 1.5, nucl: 1.0, cyto: 1.0	Secretory pathway
21 kDa	translocon-associated protein beta family protein-like	ABB87132	Solanum tuberosum	1	0.99	0.99	0.99	chlo: 6.0, plas: 4.0, nucl: 1.0, extr: 1.0, vacu: 1.0	Secretory pathway	O
21 kDa	ribosomal protein L11-like	CAC12883	Nicotiana tabacum	1	1	1	0.99	cyto: 6.0, plas: 4.0, nucl: 2.0, chlo: 1.0	other
21 kDa	temperature-induced lipocalin'	ABB02383	Solanum lycopersicum	1	1	1	1	cyto: 10.0, nucl: 2.0, pero: 1.0	other
21 kDa	unknown	ABB29928	Solanum tuberosum	1	1	1	1	nucl: 8.0, cyto: 2.0, chlo: 1.0, mito: 1.0, plas: 1.0	other
21 kDa	temperature-induced lipocalin	ABB02390	Solanum lycopersicum	1	1	1	1	cyto: 8.0, nucl: 2.5, chlo: 2.0, cysk_nucl: 2.0	other
21 kDa	ATP synthase CF0 B chain	ABB90029	Solanum tuberosum	1	0.97	1		cyto_nucl: 4.5, cyto: 3.0, mito: 2.0, extr: 2.0, vacu: 2.0, chlo: 1.0, plas: 1.0	other	O
21 kDa	unknown	ACJ83340	Medicago truncatula			0.99		chlo: 12.0, mito: 1.0	Mitochondrion			O
20 kDa	ribosomal protein PETRP-like	ABB29954	Solanum tuberosum	1	1	1	0.99	nucl: 11.0, chlo: 1.0, cyto: 1.0	other
20 kDa	hypothetical protein	XP_002271271	Vitis vinifera	0.99	1		0.99	nucl: 10.0, chlo: 2.0, cyto: 1.0	Secretory pathway
20 kDa	ATP synthase D chain	AAT40531	Solanum demissum	1	0.99	0.99	0.98	nucl: 7.0, cyto: 3.0, mito: 3.0	other	O
20 kDa	RuBisCO small subunit 2A	P07179	Solanum lycopersicum		1	1	1	chlo: 14.0	Chloroplast			O	O
20 kDa	40S ribosomal protein S10-like	ABB55361	Solanum tuberosum	1	1	1	1	nucl: 4.0, mito: 4.0, chlo: 2.0, cyto: 2.0, extr: 2.0	other
20 kDa	unknown	ABR16971	Picea sitchensis	1	1			chlo: 6.0, cyto: 4.5, cyto_E.R.: 3.0, plas: 1.0, golg: 1.0	Secretory pathway
20 kDa	unknown	ABA40438	Solanum tuberosum			1		cyto: 12.0, chlo: 2.0	other
20 kDa	adenine phosphoribosyltransferase-like	ABB86271	Solanum tuberosum			0.97		cyto: 11.0, chlo: 1.0, extr: 1.0	other	O
19 kDa	phospholipid hydroperoxide glutathione peroxidase	AAP59427	Solanum lycopersicum	1	1	1	0.99	chlo: 4.0, nucl: 3.0, cyto: 3.0, extr: 3.0	other
19 kDa	Translationally-controlled tumor protein homolog	Q6DUX3	Solanum lycopersicum	1	1	1	0.99	cyto: 6.0, extr: 3.0, nucl: 2.0, cysk: 2.0	other	O
19 kDa	60S ribosomal protein L21-like protein	ABA40469	Solanum tuberosum		1	1	0.95	cyto: 4.0, mito: 4.0, chlo: 3.0, nucl: 3.0	Mitochondrion
19 kDa	remorin 2	AAD28507	Solanum lycopersicum	1	1			nucl: 6.0, mito: 6.0, cyto: 1.0	Chloroplast	O
19 kDa	putative proteasome 20S beta1 subunit	AAS01048	Brassica napus		1	1		cyto: 10.0, nucl: 1.5, cysk_nucl: 1.5, chlo: 1.0	other	O
19 kDa	conserved hypothetical protein	EEF48610	Ricinus communis	0.97				plas: 9.0, chlo: 2.0, vacu: 2.0	Secretory pathway
19 kDa	conserved hypothetical protein	EEF48610	Ricinus communis		0.99			cyto: 10.0, extr: 3.0	other
19 kDa	developmental process IMP	ABD93571	Solanum lycopersicum			0.95		cyto: 10.0, mito: 3.0	Mitochondrion
18 kDa	Ribosomal protein L24E	ABE80118	Medicago truncatula	0.98		1	1	chlo: 5.0, cyto: 5.0, nucl: 3.0	Mitochondrion
18 kDa	unknown	ABA46765	Solanum tuberosum	1	1	1	1	cyto: 8.0, nucl: 6.0	other
18 kDa	unknown	ABB29921	Solanum tuberosum	1	1	1	1	cyto: 8.0, cysk: 3.0, extr: 2.0	other
18 kDa	17.7 kD class I small heat shock protein	AAD30452	Solanum lycopersicum	1	1	1	1	cyto: 14.0	other
18 kDa	hypoghetical protein	CAC29087	mitochondrion Olea europaea var. sylvestris	1	0.98	0.99	1	extr: 9.0, plas: 2.0, mito: 1.0, vacu: 1.0	Secretory pathway
18 kDa	mitochondrial ATP synthesis coupled proton transport protein	ABF00094	Solanum lycopersicum	1	1	1	1	mito: 8.0, chlo: 4.0, nucl: 1.0	Mitochondrion
18 kDa	putative ubiquitin extension protein	ABY21245	Solanum tuberosum	1	1	1	1	cyto: 7.5, cyto_nucl: 6.0, nucl: 3.5, chlo: 1.0, mito: 1.0	other
18 kDa	Peptidyl-prolyl cis-trans isomerase	P21568	Solanum lycopersicum	1	1	1	1	cyto: 11.0, chlo: 2.0	other
18 kDa	putative cytosolic chaperonin delta subunit	AAY41425	Ipomoea batatas		1	1		cyto: 6.0, chlo: 4.0, pero: 2.0, plas: 1.0	other
18 kDa	putative glycine-rich RNA binding protein-like	ABB87126	Solanum tuberosum		0.99	0.98		nucl: 8.0, extr: 3.0, cyto: 2.0	other	O
17 kDa	Os02g0550100	NP_001047092	Oryza sativa Japonica Group	1		1	0.99	vacu: 13.0	Secretory pathway
17 kDa	glycolate oxidase	BAD98962	Solanum lycopersicum	1	1	1	0.98	cyto: 6.0, chlo: 4.0, plas: 2.0, nucl: 1.0	other
17 kDa	cytochrome b6/f complex subunit IV	YP_636330	chloroplast Eucalyptus globulus subsp. globulus			0.98	0.98	cyto: 6.0, chlo: 2.0, mito: 2.0, extr: 2.0, plas: 1.0	other	O
17 kDa	ribosomal protein L25-like protein	ABA46774	Solanum tuberosum	1	1	1	1	nucl: 11.0, cyto: 3.0	Chloroplast
17 kDa	40S ribosomal protein S15-like	ABB55394	Solanum tuberosum	1	1	1	1	cyto: 12.0, nucl: 2.0	other
17 kDa	hypothetical protein	XP_002284455	Vitis vinifera	1	1	1	1	cyto: 6.0, mito: 4.0, chlo: 2.0, nucl: 2.0	Mitochondrion
17 kDa	Chain L	2O01_L	Spinacia oleracea	1	1			cyto: 6.0, mito: 2.0, plas: 2.0, extr: 2.0, chlo: 1.0	other			O
17 kDa	Eukaryotic translation initiation factor 5A-3	Q9AXQ4	Solanum lycopersicum	0.98				cyto: 5.0, chlo: 2.0, extr: 2.0, cysk: 2.0, nucl: 1.0, pero: 1.0	other	O
17 kDa	hypothetical protein	CAN68414	Vitis vinifera	0.98	0.99			chlo: 4.0, nucl: 4.0, mito: 4.0, cyto: 2.0	Mitochondrion
16 kDa	Os01g0834500	NP_001044720	Oryza sativa Japonica Group	1	1	1	0.99	cyto: 11.0, nucl: 2.0	Mitochondrion
16 kDa	ly200-like protein	ABA40471	Solanum tuberosum	0.99	0.99	0.99	0.99	cyto: 6.0, nucl: 3.0, mito: 3.0, chlo: 2.0	other
16 kDa	histone 2b	ABM67703	Nicotiana benthamiana				0.99	nucl: 14.0	other
16 kDa	40S ribosomal protein S24	EEF44143	Ricinus communis	1	1	1	1	nucl: 5.0, cyto: 5.0, mito: 3.0	Mitochondrion
16 kDa	40S ribosomal protein S19-like	ABB87116	Solanum tuberosum	1	1	1	1	cyto: 7.0, nucl: 5.0, cysk: 2.0	other
16 kDa	hypothetical protein	ABB87124	Solanum tuberosum	1	1	1	1	cyto: 8.0, chlo: 2.0, nucl: 2.0, mito: 2.0	other
16 kDa	Nucleoside diphosphate kinase	P47921	Solanum lycopersicum	1	1	1	1	cyto: 12.0, chlo: 1.0	other	O
16 kDa	60S ribosomal protein L27	P41101	Solanum tuberosum	1	1	1		cyto: 12.0, nucl: 2.0	other
16 kDa	hypothetical protein	XP_002265849	Vitis vinifera	0.99				cyto: 7.0, mito: 3.0, nucl: 2.0, chlo: 1.0	other
16 kDa	unknown	ABA46763	Solanum tuberosum	0.99				nucl: 6.0, cyto: 3.0, chlo: 2.0, plas: 1.0, vacu: 1.0	other
16 kDa	actin depolymerizing factor	EEF29273	Ricinus communis	0.98	0.99			chlo: 9.0, cyto: 2.0, nucl: 1.0, mito: 1.0	other
16 kDa	60S ribosomal protein L14	EEF33564	Ricinus communis	0.95		0.98		cyto: 6.0, mito: 3.0, plas: 3.0, nucl: 1.5, cysk_nucl: 1.5	other
16 kDa	PSI-E subunit of photosystem I	BAA07667	Nicotiana sylvestris			0.99		chlo: 14.0	Chloroplast	O		O
15 kDa	glyceraldehyde-3-phosphate dehydrogenase A subunit	ABY20971	Hypericum perforatum	1		1	0.99	chlo: 14.0	Mitochondrion			O	O	O
15 kDa	60S ribosomal protein L17-like protein	ABX75541	Panax ginseng	0.99			0.98	cyto: 8.0, chlo: 2.0, plas: 2.0, nucl: 1.0	Mitochondrion
15 kDa	histone H2B	CAB88668	Cicer arietinum			1	1	nucl: 14.0	other
15 kDa	ATP synthase CF1 epsilon chain	ABB90047	chloroplast Solanum tuberosum			1	1	cyto_nucl: 6.8, cyto: 6.0, nucl: 3.5, cysk_nucl: 2.8, mito: 2.0	other	O
15 kDa	ribosomal protein S11	NP_054533	plastid Nicotiana tabacum			1		chlo: 6.0, cyto: 6.0, mito: 2.0	Chloroplast	O
15 kDa	Histone H3.2.	P08903	Encephalartos altensteinii			1		nucl: 12.0, mito: 2.0	Chloroplast	O
15 kDa	F1O19.10(hypothetical protein)	AAK49590	Arabidopsis thaliana			1		cyto: 5.0, nucl: 3.0, mito: 3.0, extr: 3.0	other			O	O
15 kDa	Histone H2A.1	P25469	Solanum lycopersicum			1		nucl: 12.0, chlo: 1.0	other
15 kDa	Cytochrome b5	P49098	Nicotiana tabacum	0.99				cyto: 9.0, plas: 1.0, extr: 1.0, vacu: 1.0, E.R.: 1.0	other
15 kDa	unknown	ACJ85926	Medicago truncatula	0.98	0.98	0.96		chlo: 14.0	Chloroplast			O
15 kDa	photosystem I psaH protein	ABI84258	Arachis hypogaea			0.99		chlo: 14.0	Chloroplast			O
15 kDa	putative beta4 proteasome subunit	CAC43325	Nicotiana tabacum		0.99	0.99		cyto: 12.0, chlo: 1.0	Secretory pathway
15 kDa	copper-zinc superoxide dismutase	AAK26435	Solanum tuberosum			0.99		unknown	other
14 kDa	40S ribosomal protein S20	NP_190321	Arabidopsis thaliana	0.97		0.99	0.99	cyto: 5.0, extr: 3.0, chlo: 2.0, cysk_nucl: 2.0, nucl: 1.5, cysk: 1.5	other
14 kDa	Cytochrome b-c1 complex subunit 7	P48502	Solanum tuberosum	0.99			0.96	mito: 8.0, chlo: 4.0, nucl: 1.0	other	O
14 kDa	unknown	ABK93580	Populus trichocarpa	0.99	1	1	1	chlo: 5.0, cyto: 4.0, mito: 3.0, nucl: 2.0	Mitochondrion
14 kDa	small subunit ribosomal protein S16	AAR87752	Capsicum annuum	1	1	1	1	cyto: 11.0, nucl: 1.0, mito: 1.0	other
14 kDa	unknown	ABB29927	Solanum tuberosum	0.99	1	1	1	nucl: 5.0, cyto: 5.0, chlo: 1.0, mito: 1.0, plas: 1.0	other
14 kDa	hypothetical protein	XP_002268941	Vitis vinifera	1	0.98	1		nucl: 9.0, cyto: 3.0, mito: 2.0	other
14 kDa	Photosystem II 10 kDa polypeptide	P06183	Solanum tuberosum		0.97	0.97		chlo: 13.0	Chloroplast	O		O
14 kDa	ribosomal protein L14	YP_740239	chloroplast Liriodendron tulipifera			0.99		cyto: 13.0	other	O
13 kDa	NADH dehydrogenase	EEF49502	Ricinus communis			0.97	0.95	cyto_nucl: 5.0, nucl: 4.5, cyto: 4.5, mito: 4.0	Mitochondrion
13 kDa	predicted protein	XP_002311198	Populus trichocarpa	1	0.97	1	1	cyto: 14.0	Mitochondrion
13 kDa	fruit-ripening protein	AAC61780	Solanum lycopersicum	1	1	1	1	mito: 5.0, nucl: 4.0, cyto: 3.0, chlo: 2.0	other	UNKNOWN
12 kDa	Cytochrome c	P00061	Solanum tuberosum	0.99	0.99	0.99	0.99	mito: 14.0	other
12 kDa	unnamed protein	CAO70485	Vitis vinifera	0.96		1		cyto: 10.0, mito: 2.0, chlo: 1.0	other
12 kDa	40S ribosomal protein S25	P46301	Solanum lycopersicum	0.98	0.99	1		nucl: 13.0	other
12 kDa	brain protein 44	ACG25942	Zea mays	0.98	0.98	0.96		extr: 6.0, cyto: 3.0, nucl: 2.0, mito: 2.0	other
12 kDa	succinate dehydrogenase subunit 4	AAK77854	mitochondrion Solanum lycopersicum			0.97		vacu: 5.0, E.R.: 4.0, plas: 2.0, extr: 2.0	other
11 kDa	60s acidic ribosomal protein-like protein	ABA40434	Solanum tuberosum	1	1	1	1	chlo: 11.0, cyto: 2.0	Secretory pathway
11 kDa	Histone H4	P35057	Solanum lycopersicum			1	1	nucl: 9.0, cyto: 5.0	other
11 kDa	cytosolic ascorbate peroxidase isoform 3	ABA10743	Solanum lycopersicum		0.96			cyto: 9.0, cysk_nucl: 2.0, nucl: 1.5, cysk: 1.5, mito: 1.0	other
11 kDa	groes chaperonin	EEF36369	Ricinus communis			0.98		chlo: 5.0, mito: 5.0, cyto: 4.0	Mitochondrion	O
9 kDa	photosystem II protein V	NP_054952	plastid Spinacia oleracea			1		nucl: 4.0, cyto: 4.0, chlo: 3.0, plas: 1.0, extr: 1.0	other
9 kDa	endoplasmic heat shock protein 90	ABY26951	Capsicum annuum	0.99	0.96			nucl: 11.0, cyto: 2.0	other			O	O	O
9 kDa	putative Golgi-associated protein	AAF91484	Solanum lycopersicum		0.96			nucl: 6.0, chlo: 4.0, extr: 4.0	other
8 kDa	Cytochrome b-c1 complex subunit 9	P46270	Solanum tuberosum			1	1	cyto: 7.0, extr: 4.0, chlo: 3.0	Mitochondrion	O
8 kDa	ATP synthase subunit 9	P60114	mitochondrion Solanum tuberosum			0.99		extr: 7.0, vacu: 3.0, mito: 2.0, chlo: 1.0	Secretory pathway
8 kDa	hypothetical protein LOC_Os12g40210	ABA99168	Oryza sativa Japonica Group			0.98		cyto: 13.0	other
7 kDa	ribosomal protein S28	XP_001691054	Chlamydomonas reinhardtii			0.99	0.99	cyto: 8.0, mito: 2.0, plas: 2.0, chlo: 1.0	other
7 kDa	glycine-rich protein	CAA42538	Solanum lycopersicum	1	1	1		nucl: 8.0, mito: 3.0, extr: 2.0	other	UNKNOWN
7 kDa	vacuolar ATP-related protein	ABB00048	Nicotiana tabacum	0.99		0.99		cyto: 12.0, chlo: 1.0	Secretory pathway
6 kDa	aminoacylase-1	CAB61883	Solanum lycopersicum		0.96			cyto: 5.0, nucl: 3.0, extr: 2.0, mito: 1.5, mito_plas: 1.5, chlo: 1.0	other
5 kDa	pathogenesis related protein 10	AAM22686	Solanum tuberosum				0.97	cyto: 11.0, chlo: 1.0, mito: 1.0	other	UNKNOWN
3 kDa	COSII_At3g10920	ACN73010	Solanum cheesmaniae			0.99	0.99	unknown	other
1 kDa	Unknown protein 18	P85925	Pseudotsuga menziesii	0.99	0.99			unknown	other	UNKNOWN
green*, yellow, orange, red indicate the fruit maturity stages of Micro-tom. To increase confidence of the results of MASCOT search, the results were filtered using Scaffold’s probability. % indicates the probability of accuracy of protein identification. Cells with figures indicate that said protein was detected at the maturity stage shown. WoLF PSORT and target are both software used to predict…

## Sheet: Sheet2
							red
	hypothetical protein OsI_30520			99% (99%)				nucl: 12.0, cyto: 1.0	other
								plas: 9.0, nucl: 3.0, mito: 2.0	other
								plas: 9.0, mito: 2.0, nucl: 1.0, E.R.: 1.0	other
		XP_001415739						cyto: 5.5, cyto_pero: 4.0, chlo: 3.0, E.R.: 1.5, pero: 1.5, E.R._plas: 1.5, nucl: 1.0	other
								cyto: 5.5, cyto_pero: 4.0, chlo: 3.0, E.R.: 1.5, pero: 1.5, E.R._plas: 1.5, nucl: 1.0	other
								nucl: 12.5, cyto_nucl: 7.0	other
								nucl: 12.5, cyto_nucl: 7.0	other
								chlo: 4.0, nucl: 3.5, cysk_nucl: 2.5, plas: 2.0, E.R.: 2.0, mito: 1.0	Chloroplast
	TOR (TARGET OF RAPAMYCIN)							chlo: 8.0, mito: 3.0, nucl: 2.0	Chloroplast
								plas: 11.0, chlo: 2.0	Secretory pathway
								chlo: 7.0, mito: 3.0, nucl: 1.0, cyto: 1.0, plas: 1.0	Mitochondrion
								chlo: 7.0, cyto: 6.0	other
								chlo: 8.0, cyto: 5.0	Secretory pathway
								cyto: 7.0, chlo: 6.0	Secretory pathway
								plas: 9.0, vacu: 2.0, cyto: 1.0, mito: 1.0	other
								chlo: 7.0, cyto: 4.0, plas: 1.5, cysk_plas: 1.5	other
								nucl: 6.0, cyto: 5.0, chlo: 1.0, plas: 1.0	other
								chlo: 7.0, extr: 4.0, E.R.: 2.0	other
								plas: 10.0, E.R.: 2.0, chlo: 1.0	Chloroplast
								cyto: 8.0, chlo: 2.0, plas: 2.0, vacu: 1.0	Secretory pathway
								plas: 6.0, vacu: 3.0, nucl: 1.0, cyto: 1.0, mito: 1.0, extr: 1.0	Mitochondrion
								chlo: 5.0, nucl: 5.0, plas: 2.0, cyto: 1.0	Chloroplast
								chlo: 4.0, nucl: 4.0, plas: 2.0, golg: 2.0, cyto: 1.0	Mitochondrion
								chlo: 4.0, nucl: 4.0, plas: 2.0, cyto: 1.0, mito: 1.0, vacu: 1.0	Mitochondrion
								plas: 11.0, E.R.: 2.0	Chloroplast
								cyto: 7.0, nucl: 4.0, chlo: 1.0, plas: 1.0	other
								chlo: 6.0, cyto: 5.0, nucl: 1.0, plas: 1.0	other
								nucl: 5.0, cyto: 5.0, chlo: 3.0	other
								chlo: 6.0, cyto: 4.0, nucl: 2.0, pero: 2.0	other
								chlo: 5.0, nucl: 5.0, cyto: 2.0, mito: 1.0	other
								E.R.: 3.0, nucl: 2.5, chlo: 2.0, plas: 2.0, vacu: 2.0, cysk_nucl: 2.0, cyto: 1.0	other
								chlo: 5.0, cyto: 4.0, mito: 3.5, cyto_mito: 2.5	other
								plas: 8.0, E.R.: 4.0, nucl: 1.5, cyto_nucl: 1.5	other
								chlo: 10.5, chlo_mito: 7.3, mito: 3.0, cyto_mito: 2.3	Mitochondrion
								chlo: 7.5, chlo_mito: 6.7, mito: 4.5, cyto_mito: 3.8	Mitochondrion
								cyto: 9.0, nucl: 5.0	other
								cyto: 9.0, E.R.: 2.5, E.R._vacu: 2.0, nucl: 1.0	other
								mito: 11.0, chlo: 3.0	Mitochondrion
								nucl: 5.0, mito: 2.0, E.R.: 2.0, golg: 2.0, chlo: 1.0, cyto: 1.0	other
								cyto: 12.0, cysk: 1.0	other
								nucl: 8.0, cyto: 5.0	other
								chlo: 13.0	Chloroplast
								cyto: 14.0	other
								chlo: 11.0, mito: 3.0	Chloroplast
								nucl: 7.0, chlo: 4.0, mito: 2.0	Mitochondrion
								plas: 10.0, chlo: 1.0, vacu: 1.0, E.R.: 1.0	Secretory pathway
								cyto: 14.0	other
								E.R.: 4.5, E.R._plas: 3.5, cyto: 2.0, extr: 2.0, plas: 1.5, chlo: 1.0, nucl: 1.0, mito: 1.0	Secretory pathway
								chlo: 10.0, nucl: 2.0, cyto: 1.0	other
								cyto: 9.0, chlo: 2.0, plas: 2.0	other
								chlo: 12.0, cyto: 1.0	Chloroplast
								nucl: 5.0, plas: 3.0, cyto: 2.0, vacu: 2.0, chlo: 1.0	other
								nucl: 8.5, cyto_nucl: 6.0, cyto: 2.5, chlo: 2.0	other
								plas: 14.0	other
								mito: 7.5, chlo_mito: 6.0, chlo: 3.5, cyto: 3.0	other
								plas: 14.0	other
								vacu: 8.0, golg: 2.0, nucl: 1.0, plas: 1.0, extr: 1.0	Secretory pathway
								plas: 4.0, E.R.: 4.0, nucl: 2.0, cyto: 2.0, chlo: 1.0	other
								chlo: 7.0, cyto: 6.0	Chloroplast
								nucl: 8.0, cyto: 3.0, chlo: 1.0, vacu: 1.0	other
								chlo: 14.0	Chloroplast
								mito: 7.0, chlo: 4.0, nucl: 2.0	other
								cyto: 4.0, plas: 3.0, nucl: 2.0, vacu: 2.0, chlo: 1.0, mito: 1.0	other
								cyto: 11.0, chlo: 2.0	other
								cyto: 6.0, nucl: 5.0, chlo: 2.0	other
								cyto: 6.0, chlo: 3.0, E.R.: 2.0, nucl: 1.0, vacu: 1.0	other
								chlo: 7.0, cyto: 5.0, plas: 2.0	other
								nucl: 5.0, cyto: 4.0, cysk: 2.0, chlo: 1.0, mito: 1.0	other
								chlo: 8.0, cyto: 4.0, plas: 2.0	other
								cyto: 12.0, chlo: 1.0	other
								plas: 6.0, cyto: 4.0, nucl: 2.0, E.R.: 1.0	other
								cyto: 7.0, plas: 3.0, nucl: 2.0, E.R.: 1.0	other
								cyto: 10.0, pero: 2.0, chlo: 1.0	other
								mito: 4.0, chlo: 3.0, nucl: 2.0, plas: 2.0, golg: 2.0	other
								cyto: 6.0, nucl: 4.0, plas: 3.0	other
								cyto: 10.0, chlo: 1.0, nucl: 1.0, plas: 1.0	other
								chlo: 12.0, nucl: 1.0	other
								nucl: 6.0, cyto: 3.0, chlo: 2.0, cysk: 2.0	Chloroplast
								cyto: 7.0, chlo: 4.0, nucl: 2.0	other
								cyto: 7.0, chlo: 3.0, nucl: 3.0	other
								cyto: 9.0, chlo: 2.0, nucl: 2.0	other
								vacu: 5.0, E.R.: 5.0, plas: 2.0, chlo: 1.0	Secretory pathway
								plas: 5.0, chlo: 3.0, nucl: 2.0, cyto: 2.0, vacu: 1.0	other
								chlo: 8.0, E.R.: 3.0, nucl: 2.0	Secretory pathway
								chlo: 5.0, cyto: 4.0, nucl: 2.0, plas: 1.0, E.R.: 1.0	Secretory pathway
								plas: 5.0, cyto: 3.0, chlo: 2.0, E.R.: 2.0, nucl: 1.0	other
								nucl: 5.0, cyto: 4.0, chlo: 2.0, plas: 1.0, cysk: 1.0	Chloroplast
								cyto: 3.0, extr: 3.0, pero: 2.0, cysk_plas: 1.3, mito_plas: 1.3, chlo: 1.0, nucl: 1.0, vacu: 1.0	other
								chlo: 9.0, nucl: 1.5, nucl_plas: 1.5, cyto: 1.0, mito: 1.0	other
								chlo: 6.0, cyto: 6.0, nucl: 1.0	other
								plas: 5.0, nucl: 4.0, chlo: 1.0, cyto: 1.0, vacu: 1.0, E.R.: 1.0	other
								cyto: 7.0, chlo: 2.0, nucl: 2.0, plas: 1.0, pero: 1.0	other
								cyto: 8.0, chlo: 3.0, nucl: 2.0	other
								cyto: 10.0, chlo: 2.0, nucl: 1.0	other
								chlo: 5.0, E.R.: 3.0, nucl: 2.5, cysk_nucl: 2.0, cyto: 1.0, plas: 1.0	other
								chlo: 3.0, nucl: 2.0, mito: 2.0, plas: 2.0, cyto: 1.0, E.R.: 1.0, pero: 1.0, cysk: 1.0	other
								chlo: 5.0, nucl: 4.0, mito: 1.0, plas: 1.0, vacu: 1.0, E.R.: 1.0	Mitochondrion
								cyto: 6.0, chlo: 4.0, mito: 3.0	other
								mito: 8.0, chlo: 3.0, plas: 1.0, golg: 1.0	Mitochondrion
								cyto: 7.0, cysk: 2.5, chlo: 2.0, cysk_plas: 2.0, vacu: 1.0	other
								plas: 10.5, cyto_plas: 6.0, E.R.: 3.0	other
								nucl: 10.0, cyto: 3.0	other
								chlo: 14.0	Chloroplast
								plas: 6.5, cyto_plas: 4.0, chlo: 2.0, mito: 2.0, vacu: 1.0, E.R.: 1.0	other
								cyto: 7.0, plas: 3.0, nucl: 2.0, mito: 1.0	other
								chlo: 8.0, cyto: 3.0, extr: 1.0, E.R.: 1.0	other
								chlo: 14.0	Chloroplast
								chlo: 10.0, mito: 3.0	Mitochondrion
								vacu: 12.0, golg: 2.0	Secretory pathway
								cyto: 7.0, chlo: 2.0, plas: 2.0, nucl: 1.0, mito: 1.0	Secretory pathway
								cyto: 5.0, plas: 4.0, E.R.: 3.0, vacu: 1.0	other
								chlo: 8.0, cyto: 3.0, plas: 2.0	other
								chlo: 4.0, E.R.: 4.0, nucl: 2.0, cyto: 1.0, plas: 1.0, extr: 1.0	other
								cyto: 9.0, nucl: 2.0, cysk: 2.0	Chloroplast
								cysk: 7.0, nucl: 3.0, cyto: 3.0	other
								cyto: 8.0, chlo: 3.0, nucl: 1.0, mito: 1.0	other
								E.R.: 4.5, chlo: 4.0, E.R._plas: 3.5, plas: 1.5, nucl: 1.0, cyto: 1.0, mito: 1.0	other
								plas: 8.0, vacu: 4.0, chlo: 1.0	Secretory pathway
								plas: 7.0, vacu: 3.0, E.R.: 2.0, mito: 1.0	Secretory pathway
								cyto: 9.0, nucl: 4.0	other
								E.R.: 7.0, chlo: 5.0, extr: 2.0	Secretory pathway
								mito: 12.0, chlo: 2.0	Mitochondrion
								chlo: 7.0, E.R.: 3.0, mito: 2.0, nucl: 1.0	other
								cyto: 9.0, cysk: 4.0	other
								plas: 11.0, mito: 1.0, vacu: 1.0	Mitochondrion
								cyto: 11.0, nucl: 2.0	other
								E.R.: 4.0, nucl: 2.0, plas: 2.0, vacu: 2.0, chlo: 1.0, cyto: 1.0, mito: 1.0	other
								cyto: 8.0, cysk: 4.0, chlo: 1.0	other
								chlo: 11.0, nucl: 1.0, mito: 1.0	Chloroplast
								mito: 12.0, chlo: 2.0	Mitochondrion
								mito: 12.5, chlo_mito: 7.5	Mitochondrion
								cyto: 10.0, chlo: 4.0	other
								cyto_nucl: 3.0, nucl: 2.5, cyto: 2.5, chlo: 2.0, plas: 2.0, vacu: 2.0, mito: 1.0, extr: 1.0	Secretory pathway
								plas: 6.5, golg_plas: 6.0, golg: 4.5, vacu: 2.0	Secretory pathway
								plas: 7.5, golg_plas: 6.0, golg: 3.5, E.R.: 3.0	Mitochondrion
								cyto: 9.0, cysk: 2.0, nucl: 1.0, mito: 1.0	other
								cyto: 8.0, chlo: 4.0, mito: 1.0	Secretory pathway
								chlo: 8.0, cyto: 4.0, mito: 1.0	other
								cyto: 9.0, chlo: 2.0, nucl: 2.0	other
								nucl: 11.5, cyto_nucl: 6.5, chlo: 1.0	Chloroplast
								cyto: 6.0, chlo: 4.0, nucl: 2.0, vacu: 1.0	other
								mito: 7.5, chlo: 5.0, cyto_mito: 4.5	Mitochondrion
								mito: 10.0, chlo_mito: 7.3, cyto_mito: 5.8, chlo: 3.5	Mitochondrion
								nucl: 5.0, nucl_plas: 4.5, cyto: 3.0, mito: 3.0, plas: 2.0	Chloroplast
								vacu: 4.0, E.R.: 3.0, cyto: 2.0, plas: 2.0, nucl: 1.0, mito: 1.0	Secretory pathway
								cyto: 5.5, cyto_nucl: 4.0, chlo: 2.0, plas: 2.0, nucl: 1.5, mito: 1.0, pero: 1.0	other
								cyto: 4.0, nucl: 3.0, plas: 3.0, chlo: 2.0, extr: 1.0	Secretory pathway
								chlo: 6.5, chlo_mito: 5.0, cyto: 4.0, mito: 2.5	other
								chlo: 12.0, mito: 2.0	Chloroplast
								chlo: 5.0, vacu: 3.0, nucl: 2.0, cyto: 2.0, plas: 1.0	other
								chlo: 13.0	Chloroplast
								chlo: 13.0	Chloroplast
								cyto: 7.0, chlo: 4.0, mito: 2.0	Chloroplast
								chlo: 6.0, mito: 2.5, extr: 2.0, cyto_mito: 2.0, cyto: 1.0, plas: 1.0	Mitochondrion
								plas: 4.0, cyto: 3.0, E.R.: 3.0, chlo: 2.0, nucl: 2.0	other
								chlo: 4.0, vacu: 3.0, E.R.: 3.0, extr: 2.0, nucl: 1.0	Secretory pathway
								chlo: 9.0, mito: 3.0, cyto: 1.0	Chloroplast
								cyto: 7.0, cysk: 3.0, chlo: 2.0, nucl: 1.0	other
								mito: 11.0, chlo: 3.0	Chloroplast
								chlo: 7.0, mito: 7.0	Chloroplast
								chlo: 13.0	Chloroplast
								chlo: 8.0, cyto: 3.0, mito: 3.0	other
								chlo: 4.0, plas: 3.0, nucl: 2.5, cyto: 2.0, cysk_nucl: 2.0, extr: 1.0	other
								chlo: 12.0, vacu: 2.0	Chloroplast
								chlo: 3.0, extr: 3.0, vacu: 2.0, golg: 2.0, nucl: 1.0, cyto: 1.0, plas: 1.0	Secretory pathway
								cyto: 9.0, chlo: 3.0, plas: 1.0	other
								chlo: 6.0, cyto: 6.0, mito: 1.0	other
								chlo: 13.0	Chloroplast
								chlo: 12.0, mito: 2.0	Chloroplast
								chlo: 10.0, mito: 4.0	other
								chlo: 8.0, mito: 2.0, plas: 2.0, E.R.: 1.0	Chloroplast
								cyto: 12.0, pero: 2.0	other
								mito: 9.0, chlo: 5.0	Mitochondrion
								cyto: 12.0, pero: 2.0	other
								mito: 12.0, chlo: 2.0	Mitochondrion
								mito: 12.0, chlo: 2.0	Mitochondrion
								nucl: 6.0, chlo: 4.0, cyto: 2.0, pero: 1.0	other
								cyto: 10.0, pero: 2.0, nucl: 1.0	other
								mito: 12.0, chlo: 2.0	Mitochondrion
								E.R.: 6.0, extr: 4.0, golg: 2.0, chlo: 1.0	Secretory pathway
								chlo: 9.0, plas: 3.0, mito: 1.0	Chloroplast
								chlo: 4.0, extr: 3.0, vacu: 3.0, nucl: 2.0, cyto: 2.0	Secretory pathway
								cyto: 7.0, chlo: 3.0, nucl: 3.0	Chloroplast
								chlo: 14.0	Chloroplast
								mito: 13.0	Chloroplast
								mito: 10.0, chlo: 3.0	Mitochondrion
								chlo: 4.0, nucl: 3.0, mito: 3.0, cyto: 2.0, plas: 1.0	Mitochondrion
								cyto: 7.0, extr: 3.0, pero: 2.0, chlo: 1.0	other
								cyto: 8.0, chlo: 3.0, nucl: 1.0, plas: 1.0	other
								cyto: 6.0, chlo: 4.0, cysk: 2.0, nucl: 1.0	other
								cyto: 9.0, chlo: 3.0, nucl: 1.0	Chloroplast
								plas: 3.5, E.R._plas: 3.5, cysk: 3.0, E.R.: 2.5, chlo: 1.0, nucl: 1.0, cyto: 1.0, mito: 1.0	Secretory pathway
								cyto: 11.0, chlo: 1.0, nucl: 1.0	other
								chlo: 7.0, cyto: 6.0	other
								mito: 5.5, nucl: 5.0, cyto_mito: 3.5, chlo: 2.0	other
								plas: 10.0, E.R.: 2.0, vacu: 1.0	Secretory pathway
								chlo: 7.0, mito: 6.0	Chloroplast
								nucl: 7.0, cyto: 6.0	other
								chlo: 11.0, nucl: 1.0, extr: 1.0	Secretory pathway
								nucl: 9.0, cyto: 4.0	other
								cyto: 6.0, cysk: 4.0, nucl: 1.0, mito: 1.0, pero: 1.0	other
								cyto: 5.0, nucl: 2.0, mito: 2.0, pero: 2.0, cysk_plas: 2.0, plas: 1.5	other
								cyto: 7.0, mito: 6.0	Mitochondrion
								cyto: 7.0, pero: 2.0, cysk_plas: 2.0, plas: 1.5, cysk: 1.5, nucl: 1.0	other
								cyto: 4.5, nucl: 3.0, cyto_pero: 3.0, plas: 2.0, chlo: 1.0, vacu: 1.0, E.R.: 1.0	other
								E.R.: 7.0, vacu: 4.0, chlo: 1.0, extr: 1.0	Secretory pathway
								chlo: 5.0, cyto: 5.0, mito: 3.0	other
								cyto: 8.0, chlo: 2.0, mito: 2.0, vacu: 1.0	Mitochondrion
								chlo: 12.0, nucl: 1.0	Secretory pathway
								chlo: 9.0, extr: 2.0, nucl: 1.0, plas: 1.0	Secretory pathway
								plas: 9.0, golg: 3.0, vacu: 1.0	Mitochondrion
								mito: 10.0, chlo: 4.0	Mitochondrion
								cyto: 10.0, cysk: 2.0, chlo: 1.0	other
								vacu: 3.0, E.R.: 3.0, cyto: 2.0, extr: 2.0, golg: 2.0, chlo: 1.0	Secretory pathway
								chlo: 7.0, cyto: 6.0	other
								cysk: 9.0, cyto: 4.0	other
								cyto: 6.0, cysk: 6.0, chlo: 1.0	other
								cyto: 14.0	Mitochondrion
								nucl: 5.0, chlo: 4.0, cyto: 4.0	Mitochondrion
								cyto: 9.0, mito: 2.0, pero: 2.0	other
								chlo: 13.0	Chloroplast
								mito: 7.5, chlo_mito: 7.5, chlo: 6.5	Mitochondrion
								chlo: 12.0, mito: 2.0	other
								chlo: 10.0, nucl: 1.0, mito: 1.0, extr: 1.0	other
								cyto: 11.0, pero: 2.0	other
								cyto: 8.0, mito: 2.0, pero: 2.0, chlo: 1.0	other
								cyto: 6.0, nucl: 4.0, cysk: 3.0	other
								extr: 5.0, chlo: 4.0, vacu: 2.0, nucl: 1.0, cyto: 1.0	Secretory pathway
								cyto: 9.0, chlo: 3.0, nucl: 1.0	other
								chlo: 14.0	Chloroplast
								cyto: 10.0, mito: 2.0, pero: 2.0	other
								plas: 8.0, vacu: 2.0, E.R.: 2.0, chlo: 1.0	Mitochondrion
								plas: 5.5, mito: 4.0, cyto_plas: 3.5, chlo: 2.0, E.R.: 1.0	Mitochondrion
								cyto: 10.0, chlo: 3.0	other
								chlo: 4.0, nucl: 4.0, cyto: 3.0, cysk: 2.0	other
								cyto: 9.0, nucl: 2.0, cysk: 2.0	other
								cyto: 4.0, pero: 4.0, mito: 3.0, nucl: 1.0, plas: 1.0	other
								chlo: 12.0, cyto: 2.0	Chloroplast
								chlo: 12.0, mito: 2.0	Chloroplast
								cysk: 10.0, cyto: 4.0	other
								mito: 7.5, chlo_mito: 6.0, chlo: 3.5, nucl: 2.0	Mitochondrion
								chlo: 14.0	Chloroplast
								chlo: 13.0	Chloroplast
								vacu: 12.0, plas: 1.0	Secretory pathway
								chlo: 4.0, cyto: 3.0, plas: 2.0, pero: 2.0, cysk: 2.0	other
								chlo: 14.0	Chloroplast
								cyto: 7.0, chlo: 4.0, mito: 1.0, plas: 1.0	other
								chlo: 14.0	Chloroplast
								chlo: 12.0, mito: 2.0	Chloroplast
								chlo: 6.0, extr: 5.0, mito: 1.0, vacu: 1.0	Secretory pathway
								nucl: 8.0, cyto: 4.0, cysk: 2.0	other
								cyto: 7.0, cysk: 5.0, nucl: 2.0	other
								cyto: 10.0, chlo: 1.0, nucl: 1.0, plas: 1.0	other
								nucl: 7.0, cyto: 4.0, chlo: 1.0, vacu: 1.0	other
								cyto: 13.0	other
								chlo: 7.0, vacu: 4.0, plas: 1.0, extr: 1.0	Secretory pathway
								cyto: 8.0, nucl: 2.0, mito: 2.0, chlo: 1.0	other
								chlo: 3.0, cyto: 3.0, vacu: 2.0, E.R.: 2.0, mito: 1.5, mito_plas: 1.5, nucl: 1.0	Secretory pathway
								cyto: 8.0, chlo: 2.0, pero: 2.0, nucl: 1.0	other
								mito: 10.0, chlo: 3.0	Mitochondrion
								chlo: 13.0	Chloroplast
								chlo: 10.5, chlo_mito: 7.5, mito: 3.5	Chloroplast
								cyto: 8.0, cysk: 3.0, nucl: 2.0	other
								cyto: 10.0, chlo: 2.0, nucl: 2.0	other
								chlo: 12.5, chlo_mito: 7.3	Chloroplast
								chlo: 4.0, cyto: 3.0, E.R.: 3.0, nucl: 1.0, vacu: 1.0, pero: 1.0	other
								cyto: 6.0, cysk: 2.5, chlo: 2.0, cysk_plas: 2.0, mito: 1.0, extr: 1.0	other
								chlo: 8.0, E.R.: 3.0, mito: 1.0, extr: 1.0	Secretory pathway
								cyto: 9.0, chlo: 1.0, nucl: 1.0, extr: 1.0, pero: 1.0	other
								cyto: 5.5, cyto_nucl: 3.5, chlo: 3.0, E.R.: 3.0, mito: 2.0	other
								cyto: 12.0, nucl: 1.0	other
								cyto: 12.0, chlo: 2.0	other
								nucl: 12.0, plas: 1.0	other
								cyto: 5.0, chlo: 4.0, mito: 4.0	other
								chlo: 14.0	Chloroplast
								cyto: 9.0, chlo: 1.0, nucl: 1.0, extr: 1.0, pero: 1.0	other
								mito: 10.0, chlo: 4.0	Mitochondrion
								cysk: 9.0, cyto: 5.0	other
								cyto: 7.5, cyto_nucl: 4.5, chlo_mito: 3.0, chlo: 2.5, mito: 2.5	other
								mito: 8.0, chlo: 5.0	Mitochondrion
								cyto: 6.5, chlo: 5.0, cyto_nucl: 4.0, pero: 1.0	other
								vacu: 4.0, extr: 3.0, golg: 2.0, chlo: 1.0, nucl: 1.0, mito: 1.0, plas: 1.0	Secretory pathway
								chlo: 6.0, mito: 5.5, cyto_mito: 3.5, nucl: 2.0	Mitochondrion
								cysk: 14.0	other
								nucl: 9.0, cyto: 5.0	other
								cyto: 9.0, chlo: 2.0, vacu: 2.0	other
								mito: 6.0, pero: 4.0, chlo: 2.0, nucl: 2.0	Mitochondrion
								cyto: 8.0, chlo: 3.0, mito: 2.0	Mitochondrion
								cyto: 8.5, cyto_E.R.: 5.0, chlo: 4.0	other
								mito: 8.5, chlo_mito: 7.5, chlo: 5.5	Mitochondrion
								cyto: 6.0, cysk: 6.0, nucl: 1.0	other
								mito: 7.5, chlo_mito: 7.5, chlo: 6.5	Chloroplast
								chlo: 7.5, chlo_mito: 5.5, mito: 2.5, nucl: 2.0, cyto: 1.0	Mitochondrion
								chlo: 9.0, mito: 4.5, cyto_mito: 3.0	Chloroplast
								chlo: 9.0, cyto: 3.0, mito: 2.0	Chloroplast
								chlo: 10.5, chlo_mito: 6.5, nucl: 2.0	Mitochondrion
								cysk: 6.5, cyto: 6.0, cysk_plas: 4.5	other
								nucl: 5.0, cyto: 4.0, chlo: 2.0, mito: 2.0	Chloroplast
								chlo: 8.0, mito: 6.0	Chloroplast
								cyto: 7.0, nucl: 3.0, chlo: 1.0, mito: 1.0, plas: 1.0	other
								chlo: 12.0, mito: 1.0	Chloroplast
								chlo: 11.0, mito: 3.0	Chloroplast
								cysk: 14.0	other
								mito: 11.5, chlo_mito: 7.5, chlo: 2.5	Mitochondrion
								cyto: 8.0, pero: 4.0, chlo: 2.0	other
								cyto: 4.0, nucl_plas: 3.5, mito: 3.0, plas: 3.0, chlo: 2.0, nucl: 2.0	other
								cysk: 14.0	other
								plas: 9.0, golg: 3.0, vacu: 1.0	Secretory pathway
								cyto: 9.0, nucl: 3.0, extr: 2.0	other
								cyto: 13.0	other
								chlo: 13.0	Chloroplast
								cyto: 14.0	other
								cyto: 13.0	other
								nucl: 10.0, chlo: 1.0, cyto: 1.0, vacu: 1.0	other
								cyto: 8.0, nucl: 4.0, extr: 2.0	other
								cyto: 8.0, cysk: 5.0	other
								chlo: 9.0, mito: 5.0	other
								cysk: 13.0	other
								cyto: 9.0, nucl: 4.0	other
								cyto: 9.0, nucl: 4.0	other
								extr: 9.0, chlo: 2.0, vacu: 2.0	Secretory pathway
								cyto: 6.0, mito: 4.5, chlo: 3.0, cyto_mito: 3.0	Mitochondrion
								cyto: 6.0, plas: 4.0, nucl: 3.0	other
								cyto: 5.0, pero: 5.0, mito: 3.0	other
								E.R.: 4.0, plas: 3.0, chlo: 2.0, cyto: 2.0, mito: 2.0	other
								cyto: 9.0, nucl: 3.0, plas: 2.0	other
								cyto: 9.0, chlo: 2.0, pero: 2.0	other
								mito: 9.0, chlo: 2.0, cyto: 2.0	Mitochondrion
								chlo: 13.0	Chloroplast
								chlo: 8.0, extr: 5.0	Secretory pathway
								nucl: 11.0, cyto: 2.0	Mitochondrion
								cyto: 14.0	other
								plas: 6.0, cyto: 4.0, chlo: 2.0, vacu: 1.0	other
								cyto: 8.0, nucl: 4.0, chlo: 1.0	other
								extr: 7.0, E.R.: 3.0, chlo: 2.0, cyto: 1.0	Chloroplast
								extr: 8.0, golg: 2.0, chlo: 1.0, cyto: 1.0, vacu: 1.0	Secretory pathway
								mito: 8.0, chlo: 6.0	Mitochondrion
								chlo: 8.0, cyto: 3.0, nucl: 1.0, mito: 1.0	other
								unknown	Chloroplast
								mito: 9.0, chlo: 4.0	Mitochondrion
								cyto: 9.0, nucl: 3.0, cysk: 1.0	other
								cyto: 8.0, pero: 4.0, chlo: 2.0	Chloroplast
								cyto: 9.0, chlo: 2.0, pero: 2.0	other
								cyto: 6.0, cysk: 6.0, chlo: 2.0	other
								cyto: 14.0	other
								cyto: 5.0, E.R.: 4.0, chlo: 2.0, extr: 2.0	other
								cyto: 9.0, nucl: 3.0, chlo: 1.0	Mitochondrion
								mito: 5.0, nucl: 3.0, chlo: 2.0, plas: 2.0, cyto: 1.0	other
								cyto: 9.0, cysk: 2.0, nucl: 1.0, golg: 1.0	other
								cyto: 14.0	Mitochondrion
								chlo: 6.0, mito: 4.0, nucl: 1.0, cyto: 1.0, vacu: 1.0	other
								cyto: 6.0, chlo: 5.5, chlo_mito: 3.5, pero: 2.0	Mitochondrion
								chlo: 8.0, plas: 2.0, E.R.: 2.0, cyto: 1.0	other
								vacu: 11.0, plas: 2.0	Secretory pathway
								nucl: 7.0, chlo: 4.0, cyto: 2.0	other
								nucl: 5.0, chlo: 4.0, cyto: 3.0, mito: 1.0	other
								chlo: 8.0, mito: 5.0	Chloroplast
								cyto: 11.5, cyto_E.R.: 6.8, E.R._vacu: 1.3	other
								mito: 10.0, chlo: 4.0	Mitochondrion
								cyto: 6.0, chlo: 2.0, nucl: 2.0, plas: 2.0, cysk: 2.0	other
								cysk: 8.0, cyto: 5.0	other
								cyto: 8.0, chlo: 3.0, pero: 2.0	other
								cyto: 7.5, cyto_E.R.: 4.5, nucl: 2.0, plas: 2.0, chlo: 1.0	other
								cyto: 6.0, cysk: 6.0, chlo: 1.0	other
								mito: 6.5, chlo_mito: 6.0, chlo: 4.5, extr: 1.0, pero: 1.0	Mitochondrion
								cyto: 8.0, chlo: 3.0, pero: 2.0	other
								cyto: 6.0, nucl: 5.0, mito: 1.0, pero: 1.0	other
								chlo: 8.5, chlo_mito: 7.5, mito: 5.5	Mitochondrion
								cyto: 9.0, pero: 2.0, chlo: 1.0, mito: 1.0	other
								cyto: 6.0, chlo: 2.0, nucl: 2.0, vacu: 2.0, E.R.: 2.0	other
								chlo: 13.0	Chloroplast
								chlo: 10.0, mito: 3.0	Mitochondrion
								mito: 12.0, chlo: 1.0	Mitochondrion
								cyto: 5.0, chlo: 4.0, pero: 3.0, mito: 1.0	other
								chlo: 9.0, E.R.: 2.0, mito: 1.0, plas: 1.0	Secretory pathway
								mito: 6.0, chlo: 3.0, vacu: 2.0, nucl: 1.0, E.R.: 1.0	Mitochondrion
								chlo: 4.5, cyto: 4.0, chlo_mito: 3.5, extr: 2.0, vacu: 2.0	other
								nucl: 12.0, cyto: 2.0	other
								cyto: 8.0, chlo: 6.0	other
								chlo: 7.0, cyto: 5.0, pero: 2.0	other
								vacu: 10.0, plas: 2.0, cyto: 1.0	Secretory pathway
								cyto: 4.0, E.R.: 4.0, chlo: 2.0, mito: 2.0, vacu: 1.0	other
								mito: 8.5, chlo: 5.0, cyto_mito: 5.0	Mitochondrion
								cyto: 5.0, mito: 3.0, nucl_plas: 3.0, nucl: 2.5, plas: 2.5	other
								chlo: 13.0	Chloroplast
								chlo: 11.0, mito: 3.0	Chloroplast
								chlo: 10.0, mito: 3.0	Secretory pathway
								plas: 11.0, golg: 2.0	other
								plas: 10.0, cysk: 3.0	other
								cysk: 13.0	other
								cyto: 10.0, pero: 2.0, chlo: 1.0	other
								chlo: 14.0	Chloroplast
		CAA43590						chlo: 13.0	Chloroplast
								plas: 11.0, golg: 2.0	other
								cyto: 9.0, pero: 2.0, chlo: 1.0, mito: 1.0	other
								mito: 13.0	Mitochondrion
								chlo: 13.0	Chloroplast
								chlo: 11.0, mito: 2.0	Chloroplast
								chlo: 5.0, cyto: 4.0, mito: 4.0	Mitochondrion
								cyto: 11.0, plas: 1.0, E.R.: 1.0	Mitochondrion
								cyto: 6.0, mito: 5.0, pero: 2.0	other
								cyto: 10.0, nucl: 4.0	other
								cyto: 11.0, chlo: 2.0	other
								mito: 6.0, chlo: 4.0, E.R.: 2.0, plas: 1.0	Chloroplast
								chlo: 6.0, cyto: 4.0, mito: 4.0	Mitochondrion
								plas: 11.0, vacu: 1.0, E.R.: 1.0	other
								nucl: 12.0, cyto: 2.0	other
								plas: 9.0, E.R.: 3.0, vacu: 2.0	other
								cyto: 8.0, pero: 3.0, extr: 2.0	other
								cyto: 11.0, nucl: 1.0, plas: 1.0	other
								mito: 7.0, chlo: 5.0, plas: 1.0	Chloroplast
								vacu: 7.0, plas: 3.0, extr: 2.0, golg: 2.0	Chloroplast
								cyto: 9.0, nucl: 2.0, cysk: 2.0	other
								plas: 5.0, nucl_plas: 5.0, chlo: 4.0, nucl: 3.0, cyto: 2.0	other
								chlo: 6.0, extr: 4.0, vacu: 2.0, mito: 1.0	Chloroplast
								chlo: 10.0, nucl: 1.0, mito: 1.0, extr: 1.0	Chloroplast
								cyto: 6.0, mito: 4.0, nucl: 1.0, plas: 1.0, pero: 1.0	other
								cyto: 6.0, vacu: 2.0, E.R.: 2.0, nucl: 1.0, plas: 1.0, extr: 1.0	Secretory pathway
								cyto: 6.0, nucl: 3.0, cysk: 3.0, chlo: 2.0	other
								nucl_plas: 6.0, nucl: 5.0, plas: 5.0, cyto: 3.0	other
								plas: 5.0, E.R.: 4.0, vacu: 3.0, nucl: 1.0	other
								chlo: 14.0	Mitochondrion
								chlo: 12.0, mito: 2.0	Mitochondrion
								chlo: 4.0, E.R.: 4.0, cyto: 2.0, vacu: 2.0, plas: 1.0	Secretory pathway
								chlo: 14.0	Chloroplast
								chlo: 13.0	Chloroplast
								cyto: 6.0, mito: 4.5, chlo_mito: 4.5, chlo: 3.5	Mitochondrion
								chlo: 7.0, nucl_plas: 3.0, nucl: 2.0, plas: 2.0, cyto: 1.5, cyto_E.R.: 1.5	Chloroplast
								chlo: 12.0, mito: 2.0	Chloroplast
								nucl: 10.0, chlo: 2.0, cyto: 1.0	other
								cyto: 10.0, chlo: 2.0, E.R.: 1.0	other
								chlo: 9.0, mito: 3.0, nucl: 1.0	Chloroplast
								chlo: 12.0, nucl: 1.0	Chloroplast
								nucl: 6.0, chlo: 4.5, chlo_mito: 3.5, mito: 1.5, extr: 1.0	other
								mito: 7.0, cyto: 6.0	other
								cyto: 12.0, chlo: 1.0	other
								cyto: 11.0, nucl: 3.0	Mitochondrion
								cyto: 6.0, mito: 4.0, nucl: 2.0, chlo: 1.0	other
								cyto: 5.0, mito: 3.0, nucl: 2.0, pero: 2.0, chlo: 1.0	other
								chlo: 14.0	Chloroplast
								cyto: 7.0, cysk: 7.0	other
								cyto: 5.0, chlo: 4.0, pero: 2.0, mito: 1.0, plas: 1.0	other
								cyto: 11.0, chlo: 1.0, mito: 1.0	other
								vacu: 5.0, chlo: 4.0, extr: 4.0	Secretory pathway
								chlo: 13.0	Chloroplast
								mito: 13.0	Mitochondrion
								plas: 9.0, vacu: 3.0, nucl: 1.0	other
								cyto: 9.0, vacu: 3.0, nucl: 1.0	other
								cyto: 8.0, plas: 3.0, nucl: 1.5, cysk_nucl: 1.5	other
								mito: 9.0, chlo: 3.0, cyto: 1.0	Mitochondrion
								golg: 5.0, plas: 2.5, E.R._plas: 2.5, nucl: 2.0, mito: 2.0, E.R.: 1.5	Secretory pathway
								cyto: 9.0, chlo: 3.0, cysk: 2.0	other
								mito: 13.0	Mitochondrion
								cyto: 5.0, pero: 4.0, chlo: 3.0, nucl: 1.0	other
								cyto: 4.0, nucl: 3.0, plas: 2.0, golg: 2.0, chlo: 1.0, mito: 1.0	other
								chlo: 4.5, cyto: 4.0, chlo_mito: 4.0, nucl: 3.0, mito: 2.5	Mitochondrion
								chlo: 4.0, mito: 3.0, plas: 2.5, E.R._plas: 2.5, extr: 2.0, E.R.: 1.5	Secretory pathway
								cyto: 10.0, cysk: 3.0	other
								nucl: 7.0, chlo: 4.0, cyto: 3.0	other
								chlo: 14.0	Chloroplast
								chlo: 6.0, mito: 6.0, cyto: 2.0	other
								golg: 5.0, vacu: 3.0, nucl: 2.0, cyto: 2.0, mito: 1.0	other
								extr: 7.0, vacu: 3.0, chlo: 2.0, cyto: 1.0	Secretory pathway
								extr: 4.0, chlo: 3.0, vacu: 3.0, E.R.: 2.0, golg: 2.0	other
								nucl: 8.0, golg: 4.0, chlo: 1.0	other
								cyto: 5.0, plas: 4.0, E.R.: 2.0, extr: 1.0, vacu: 1.0	other
								cyto: 4.0, mito: 4.0, chlo: 3.0, nucl: 1.5, cysk_nucl: 1.5	other
								chlo: 6.0, nucl_plas: 3.5, nucl: 3.0, cyto: 2.0, plas: 2.0	other
								nucl: 5.0, cyto: 5.0, chlo: 1.0, mito: 1.0, plas: 1.0	Mitochondrion
								nucl: 6.0, chlo: 3.0, mito: 2.0, cyto: 1.0, extr: 1.0	other
								cyto: 10.0, chlo: 2.0, nucl: 2.0	other
								chlo: 8.0, mito: 5.0	other
								cyto: 4.0, nucl: 3.5, chlo: 3.0, cysk_nucl: 2.5, mito: 2.0	other
								cyto: 8.0, chlo: 3.0, plas: 1.0, extr: 1.0	other
								nucl: 9.0, cyto: 3.0, chlo: 1.0	other
								cyto: 11.0, chlo: 1.0, extr: 1.0	other
								chlo: 10.0, mito: 2.0, nucl: 1.0	Chloroplast
								chlo: 10.0, mito: 2.0, cyto: 1.0	Chloroplast
								cyto: 8.0, cysk: 2.0, nucl: 1.0, mito: 1.0, extr: 1.0	other
								cysk: 8.0, cyto: 6.0	other
								cyto: 5.0, nucl: 4.0, pero: 3.0, mito: 1.0	other
								chlo: 9.0, cyto: 4.0	other
								nucl: 7.0, cyto: 3.0, pero: 3.0	other
								cyto: 5.0, nucl: 4.0, mito: 4.0	other
								cyto: 8.0, mito: 3.0, chlo: 1.0, nucl: 1.0	other
								nucl: 6.0, extr: 3.0, chlo: 2.0, cysk: 2.0	Secretory pathway
								chlo: 14.0	Chloroplast
								chlo: 11.0, plas: 2.0	Mitochondrion
								chlo: 12.0, cyto: 1.0	Mitochondrion
								chlo: 5.0, nucl: 3.0, mito: 3.0, cyto: 2.0	other
								chlo: 10.0, mito: 3.0	Chloroplast
								cysk: 7.0, extr: 3.0, nucl: 2.0, cyto: 1.0	Secretory pathway
								nucl: 6.5, nucl_plas: 4.5, cyto: 3.0, chlo: 2.0, plas: 1.5	other
								cyto: 10.0, nucl: 1.0, mito: 1.0, extr: 1.0	other
								chlo: 9.0, extr: 2.0, vacu: 2.0	Secretory pathway
								cyto: 8.0, extr: 2.0, cysk: 2.0, E.R.: 1.0	other
								cyto: 12.0, nucl: 1.0	other
								cyto: 4.5, chlo: 4.0, cyto_nucl: 4.0, nucl: 2.5, mito: 1.0, plas: 1.0	Mitochondrion
								mito: 6.0, chlo: 4.0, nucl: 3.0	other
								vacu: 4.0, cyto: 3.0, chlo: 2.0, plas: 2.0, mito: 1.0, extr: 1.0	Secretory pathway
								cyto: 7.5, cyto_E.R.: 4.5, chlo: 3.0, nucl: 2.0	Secretory pathway
								nucl: 10.0, cyto: 4.0	other
								cyto: 5.0, chlo: 3.0, mito: 3.0, nucl: 1.0, plas: 1.0	other
								cyto: 13.0	other
								mito: 8.0, chlo: 6.0	Mitochondrion
								extr: 4.0, chlo: 3.5, chlo_mito: 3.0, vacu: 2.0, mito: 1.5, nucl: 1.0, cyto: 1.0	Secretory pathway
								chlo: 6.0, plas: 4.0, nucl: 1.0, extr: 1.0, vacu: 1.0	Secretory pathway
								cyto: 6.0, plas: 4.0, nucl: 2.0, chlo: 1.0	other
								cyto: 10.0, nucl: 2.0, pero: 1.0	other
								nucl: 8.0, cyto: 2.0, chlo: 1.0, mito: 1.0, plas: 1.0	other
								cyto: 8.0, nucl: 2.5, chlo: 2.0, cysk_nucl: 2.0	other
								cyto_nucl: 4.5, cyto: 3.0, mito: 2.0, extr: 2.0, vacu: 2.0, chlo: 1.0, plas: 1.0	other
								chlo: 12.0, mito: 1.0	Mitochondrion
								nucl: 11.0, chlo: 1.0, cyto: 1.0	other
								nucl: 10.0, chlo: 2.0, cyto: 1.0	Secretory pathway
								nucl: 7.0, cyto: 3.0, mito: 3.0	other
								chlo: 14.0	Chloroplast
								nucl: 4.0, mito: 4.0, chlo: 2.0, cyto: 2.0, extr: 2.0	other
								chlo: 6.0, cyto: 4.5, cyto_E.R.: 3.0, plas: 1.0, golg: 1.0	Secretory pathway
								cyto: 12.0, chlo: 2.0	other
								cyto: 11.0, chlo: 1.0, extr: 1.0	other
								chlo: 4.0, nucl: 3.0, cyto: 3.0, extr: 3.0	other
								cyto: 6.0, extr: 3.0, nucl: 2.0, cysk: 2.0	other
								cyto: 4.0, mito: 4.0, chlo: 3.0, nucl: 3.0	Mitochondrion
								nucl: 6.0, mito: 6.0, cyto: 1.0	Chloroplast
								cyto: 10.0, nucl: 1.5, cysk_nucl: 1.5, chlo: 1.0	other
								plas: 9.0, chlo: 2.0, vacu: 2.0	Secretory pathway
								cyto: 10.0, extr: 3.0	other
								cyto: 10.0, mito: 3.0	Mitochondrion
								chlo: 5.0, cyto: 5.0, nucl: 3.0	Mitochondrion
								cyto: 8.0, nucl: 6.0	other
								cyto: 8.0, cysk: 3.0, extr: 2.0	other
								cyto: 14.0	other
								extr: 9.0, plas: 2.0, mito: 1.0, vacu: 1.0	Secretory pathway
								mito: 8.0, chlo: 4.0, nucl: 1.0	Mitochondrion
								cyto: 7.5, cyto_nucl: 6.0, nucl: 3.5, chlo: 1.0, mito: 1.0	other
								cyto: 11.0, chlo: 2.0	other
								cyto: 6.0, chlo: 4.0, pero: 2.0, plas: 1.0	other
								nucl: 8.0, extr: 3.0, cyto: 2.0	other
								vacu: 13.0	Secretory pathway
								cyto: 6.0, chlo: 4.0, plas: 2.0, nucl: 1.0	other
								cyto: 6.0, chlo: 2.0, mito: 2.0, extr: 2.0, plas: 1.0	other
								nucl: 11.0, cyto: 3.0	Chloroplast
								cyto: 12.0, nucl: 2.0	other
								cyto: 6.0, mito: 4.0, chlo: 2.0, nucl: 2.0	Mitochondrion
								cyto: 6.0, mito: 2.0, plas: 2.0, extr: 2.0, chlo: 1.0	other
								cyto: 5.0, chlo: 2.0, extr: 2.0, cysk: 2.0, nucl: 1.0, pero: 1.0	other
								chlo: 4.0, nucl: 4.0, mito: 4.0, cyto: 2.0	Mitochondrion
								cyto: 11.0, nucl: 2.0	Mitochondrion
								cyto: 6.0, nucl: 3.0, mito: 3.0, chlo: 2.0	other
								nucl: 14.0	other
								nucl: 5.0, cyto: 5.0, mito: 3.0	Mitochondrion
								cyto: 7.0, nucl: 5.0, cysk: 2.0	other
								cyto: 8.0, chlo: 2.0, nucl: 2.0, mito: 2.0	other
								cyto: 12.0, chlo: 1.0	other
								cyto: 12.0, nucl: 2.0	other
								cyto: 7.0, mito: 3.0, nucl: 2.0, chlo: 1.0	other
								nucl: 6.0, cyto: 3.0, chlo: 2.0, plas: 1.0, vacu: 1.0	other
								chlo: 9.0, cyto: 2.0, nucl: 1.0, mito: 1.0	other
								cyto: 6.0, mito: 3.0, plas: 3.0, nucl: 1.5, cysk_nucl: 1.5	other
								chlo: 14.0	Chloroplast
								chlo: 14.0	Mitochondrion
								cyto: 8.0, chlo: 2.0, plas: 2.0, nucl: 1.0	Mitochondrion
								nucl: 14.0	other
								cyto_nucl: 6.8, cyto: 6.0, nucl: 3.5, cysk_nucl: 2.8, mito: 2.0	other
								chlo: 6.0, cyto: 6.0, mito: 2.0	Chloroplast
								nucl: 12.0, mito: 2.0	Chloroplast
								cyto: 5.0, nucl: 3.0, mito: 3.0, extr: 3.0	other
								nucl: 12.0, chlo: 1.0	other
								cyto: 9.0, plas: 1.0, extr: 1.0, vacu: 1.0, E.R.: 1.0	other
								chlo: 14.0	Chloroplast
								chlo: 14.0	Chloroplast
								cyto: 12.0, chlo: 1.0	Secretory pathway
								unknown	other
								cyto: 5.0, extr: 3.0, chlo: 2.0, cysk_nucl: 2.0, nucl: 1.5, cysk: 1.5	other
								mito: 8.0, chlo: 4.0, nucl: 1.0	other
								chlo: 5.0, cyto: 4.0, mito: 3.0, nucl: 2.0	Mitochondrion
								cyto: 11.0, nucl: 1.0, mito: 1.0	other
								nucl: 5.0, cyto: 5.0, chlo: 1.0, mito: 1.0, plas: 1.0	other
								nucl: 9.0, cyto: 3.0, mito: 2.0	other
								chlo: 13.0	Chloroplast
								cyto: 13.0	other
								cyto_nucl: 5.0, nucl: 4.5, cyto: 4.5, mito: 4.0	Mitochondrion
								cyto: 14.0	Mitochondrion
								mito: 5.0, nucl: 4.0, cyto: 3.0, chlo: 2.0	other
								mito: 14.0	other
								cyto: 10.0, mito: 2.0, chlo: 1.0	other
								nucl: 13.0	other
								extr: 6.0, cyto: 3.0, nucl: 2.0, mito: 2.0	other
								vacu: 5.0, E.R.: 4.0, plas: 2.0, extr: 2.0	other
								chlo: 11.0, cyto: 2.0	Secretory pathway
								nucl: 9.0, cyto: 5.0	other
								cyto: 9.0, cysk_nucl: 2.0, nucl: 1.5, cysk: 1.5, mito: 1.0	other
								chlo: 5.0, mito: 5.0, cyto: 4.0	Mitochondrion
								nucl: 4.0, cyto: 4.0, chlo: 3.0, plas: 1.0, extr: 1.0	other
								nucl: 11.0, cyto: 2.0	other
								nucl: 6.0, chlo: 4.0, extr: 4.0	other
								cyto: 7.0, extr: 4.0, chlo: 3.0	Mitochondrion
								extr: 7.0, vacu: 3.0, mito: 2.0, chlo: 1.0	Secretory pathway
								cyto: 13.0	other
								cyto: 8.0, mito: 2.0, plas: 2.0, chlo: 1.0	other
								nucl: 8.0, mito: 3.0, extr: 2.0	other
								cyto: 12.0, chlo: 1.0	Secretory pathway
								cyto: 5.0, nucl: 3.0, extr: 2.0, mito: 1.5, mito_plas: 1.5, chlo: 1.0	other
								cyto: 11.0, chlo: 1.0, mito: 1.0	other
								unknown	other
								unknown	other

## Sheet: Sheet3
mass	protein	Accession Number			mass	protein	Accession Number
99 kDa	unnamed protein product	CAO47640	n		522 kDa	hypothetical protein OsI_30520	EEC84151	EEC84151	n
99 kDa	predicted protein	XP_002328728	n		497 kDa	ubiquitin-protein ligase	EEF36461	EEF36461	n
99 kDa	predicted protein	XP_002305424	n		405 kDa	E3 ubiquitin protein ligase upl2, putative	EEF35034	EEF35034	r
99 kDa	predicted protein	XP_002308700	n		399 kDa	predicted protein	XP_001415739	XP_001415739	n
98 kDa	similar to AtRPN1a/RPN1A	XP_002277029	n		399 kDa	predicted protein	XP_001415739	XP_001415739	n
98 kDa	26S proteasome regulatory subunit rpn1	EEF44376	n		342 kDa	hypothetical protein	CAN60702	CAN60702	n
98 kDa	aconitase	AAO62410	n		342 kDa	hypothetical protein	CAN60702	CAN60702	n
97 kDa	predicted protein	XP_002321044	n		282 kDa	heat shock protein binding protein	EEF47017	EEF47017	n
97 kDa	lipoxygenase	AAA74393	r		276 kDa	TOR (TARGET OF RAPAMYCIN)	NP_001117459	NP_001117459	n
97 kDa	Lipoxygenase A	P38415	u		268 kDa	Translational activator GCN1	EEF40421	EEF40421	n
97 kDa	receptor-like kinase	BAH56604	n		253 kDa	predicted protein	XP_002302277	XP_002302277	n
97 kDa	predicted protein	XP_002312472	n		193 kDa	hypothetical protein	XP_002269905	XP_002269905	n
96 kDa	unnamed protein product	CAO48630	n		193 kDa	predicted protein	XP_002316201	XP_002316201	n
94 kDa	similar to elongation factor 2	XP_002266780	r		193 kDa	clathrin heavy chain	NP_187724	NP_187724	n
94 kDa	predicted protein	XP_002310106	n		191 kDa	Callose synthase 10	Q9SJM0	Q9SJM0	n
94 kDa	predicted protein (hypothetical protein)	XP_002307732	n		178 kDa	putative ferredoxin-dependent glutamate synthase 1	ACF17655	ACF17655	r
93 kDa	hypothetical protein ="V_ATPase_I	XP_002265086	r		173 kDa	myosin XI-K	ABJ53199	ABJ53199	n
93 kDa	Endoplasmin homolog	P35016	n		172 kDa	predicted protein	XP_002303100	XP_002303100	n
93 kDa	predicted protein	XP_001781151	n		169 kDa	multidrug resistance protein ABC transporter family	XP_002321011	XP_002321011	r
92 kDa	unnamed protein product	CAO61061	n		147 kDa	Os06g0258900	NP_001057323	NP_001057323	n
92 kDa	dynamin, putative	EEF29620	r		143 kDa	ethylene signaling protein	AAS67011	AAS67011	n
92 kDa	phospholipase D	AAG48162	r		143 kDa	tripeptidyl peptidase II	EEF49096	EEF49096	n
91 kDa	predicted protein	XP_002301373	n		137 kDa	coatomer alpha subunit	EEF49472	EEF49472	n
90 kDa	putative spindle disassembly related protein CDC48	ABF59516	n		137 kDa	hypothetical protein	XP_002279779	XP_002279779	n
90 kDa	Protein SEY1	EEF34971	n		129 kDa	CSLD3 (CELLULOSE SYNTHASE-LIKE D3	NP_186955	NP_186955	n
90 kDa	predicted protein	XP_001760080	n		123 kDa	chromosome region maintenance protein 1/exportin, putative	EEF42342	EEF42342	n
9 kDa	photosystem II protein V	NP_054952	n		122 kDa	predicted protein	XP_002302891	XP_002302891	n
9 kDa	endoplasmic heat shock protein 90	ABY26951	n		121 kDa	importin beta-3, putative	EEF30321	EEF30321	r
9 kDa	putative Golgi-associated protein	AAF91484	n		120 kDa	putative adapitin protein	AAS79593	AAS79593	n
89 kDa	loxc homologue	CAA05278	r		119 kDa	unnamed protein product	CAO63250	CAO63250	n
89 kDa	Cell division cycle protein 48 homolog	Q96372	n		119 kDa	hypothetical protein	CAN75094	CAN75094	n
86 kDa	SEC6	NP_565026	n		117 kDa	F5M15.5	AAF79625	AAF79625	n
86 kDa	cycloartenol synthase	ACA28830	n		117 kDa	endoplasmic reticulum [ER]-type calcium ATPase	XP_002314209	XP_002314209	n
86 kDa	leucine zipper-ef-hand containing transmembrane protein	EEF47327	r		116 kDa	Os04g0390000	NP_001052638	NP_001052638	n
85 kDa	methionine synthase	AAF74983	r		116 kDa	2-oxoglutarate dehydrogenase, putative	EEF33948	EEF33948	n
84 kDa	predicted protein	XP_002307604	n		115 kDa	phototropin-1	ABN42185	ABN42185	n
83 kDa	hypothetical protein	CAN76773	n		114 kDa	hypothetical protein	XP_002272722	XP_002272722	n
83 kDa	photosystem I P700 chlorophyll a apoprotein A1	YP_358674	n		113 kDa	Glycine dehydrogenase	O49954	O49954	r
83 kDa	Os10g0569200	NP_001065446	n		113 kDa	hypothetical protein	CAN67266	CAN67266	n
82 kDa	GcpE	AAO15447	n		112 kDa	Eukaryotic translation initiation factor 3 subunit A	Q40554	Q40554	r
82 kDa	photosystem I P700 apoprotein A2	YP_635638	n		112 kDa	hypothetical protein	XP_002267514	XP_002267514	n
81 kDa	Heat shock protein 83	P51819	r		110 kDa	heat shock protein	BAE06227	BAE06227	n
81 kDa	predicted protein	XP_002305796	n		110 kDa	phosphoenolpyruvate carboxylase 2	CAB65171	CAB65171	n
80 kDa	Transketolase	Q43848	n		110 kDa	Alpha-1,4 glucan phosphorylase L-1 isozyme	P04045	P04045	r
80 kDa	NADH-ubiquinone oxidoreductase 75 kDa subunit	Q43644	n		110 kDa	4-alpha-glucanotransferase	AAR99599	AAR99599	r
80 kDa	inorganic pyrophosphatase	ABF85694	r		110 kDa	catalytic	EEF45897	EEF45897	n
80 kDa	Heat shock cognate protein 80	P36181	n		110 kDa	phosphoenolpyruvate carboxylase	CAC28225	CAC28225	n
80 kDa	putative long-chain acyl-CoA synthetase	ACF17664	r		109 kDa	putative 26S proteasome subunit RPN2a	BAG16528	BAG16528	n
8 kDa	Cytochrome b-c1 complex subunit 9	P46270	r		107 kDa	galactokinase	EEF34405	EEF34405	n
8 kDa	ATP synthase subunit 9	P60114	n		107 kDa	lysine ketoglutarate reductase/saccharopine dehydrogenase biofunctional enzyme	ABF18958	ABF18958	n
8 kDa	hypothetical protein LOC_Os12g40210	ABA99168	n		107 kDa	hypothetical protein POPTRDRAFT_806590	XP_002318790	XP_002318790	n
79 kDa	putative glyoxysomal fatty acid beta-oxidation multifunctional protein	BAG16526	r		106 kDa	hypothetical protein	XP_002282410	XP_002282410	n
78 kDa	pyrroline-5-carboxylate synthetase	ABY61079	n		106 kDa	phototropin-2	ABI48276	ABI48276	n
78 kDa	sulfite reductase	ACN23794	r		105 kDa	plasma membrane H+-ATPase isoform LHA2	AAD55399	AAD55399	r
78 kDa	phospholipase PLDa3	AAG50297	r		105 kDa	PPDK	NP_001078396	NP_001078396	n
77 kDa	predicted protein	XP_002297878	n		105 kDa	Plasma membrane ATPase 1	P22180	P22180	r
76 kDa	putative cytochrome reductase	ACF17649	n		105 kDa	alpha glucosidase II	CAE54480	CAE54480	r
74 kDa	NADH dehydrogenase subunit 5	YP_173349	n		105 kDa	unknown	ACN40292	ACN40292	n
74 kDa	Endosomal P24A protein precursor, putative	EEF38881	n		104 kDa	Pyruvate	Q39734	Q39734	r
74 kDa	phosphoenolpyruvate carboxykinase	AAG01894	r		104 kDa	predicted protein ="Gelsolin	XP_002308941	XP_002308941	n
73 kDa	Luminal-binding protein	P49118	n		102 kDa	ATP-dependent Clp protease ATP-binding subunit clpA homolog CD4B	P31542	P31542	r
73 kDa	Heat shock 70 kDa protein	Q08276	n		102 kDa	hypothetical protein	CAN59846	CAN59846	n
73 kDa	Xaa-Pro aminopeptidase 2	CAC59824	r		101 kDa	heat shock protein 101	CAI94865	CAI94865	n
72 kDa	Hsc70	AAB42159	n		101 kDa	hypothetical protein	CAN72669	CAN72669	n
72 kDa	hypothetical protein	CAN79736	n		101 kDa	predicted protein	XP_002323353	XP_002323353	n
71 kDa	hypothetical protein	CAN71045	n		100 kDa	predicted protein	XP_002298020	XP_002298020	n
71 kDa	receptor protein kinase-like protein	AAL40864	n		99 kDa	unnamed protein product	CAO47640	CAO47640	n
71 kDa	Os11g0703900	NP_001068540	n		99 kDa	predicted protein	XP_002328728	XP_002328728	n
70 kDa	NADP-malic enzyme	AAB58727	r		99 kDa	predicted protein	XP_002305424	XP_002305424	n
70 kDa	NAD-dependent malic enzyme 62 kDa isoform	P37221	r		99 kDa	predicted protein	XP_002308700	XP_002308700	n
7 kDa	ribosomal protein S28	XP_001691054	n		98 kDa	similar to AtRPN1a/RPN1A	XP_002277029	XP_002277029	n
7 kDa	glycine-rich protein	CAA42538	u		98 kDa	26S proteasome regulatory subunit rpn1	EEF44376	EEF44376	n
7 kDa	vacuolar ATP-related protein	ABB00048	n		98 kDa	aconitase	AAO62410	AAO62410	n
69 kDa	Os07g0134800	NP_001058845	n		97 kDa	predicted protein	XP_002321044	XP_002321044	n
69 kDa	vacuolar H+-ATPase A1 subunit isoform; V-ATPase A1 subunit isoform	AAO23980	r		97 kDa	lipoxygenase	AAA74393	AAA74393	r
69 kDa	unknown	ACJ85858	n		97 kDa	Lipoxygenase A	P38415	P38415	u
69 kDa	vacuolar sorting receptor protein PV72-like protein	ABC01915	n		97 kDa	receptor-like kinase	BAH56604	BAH56604	n
68 kDa	endomembrane protein 70	NP_172919	n		97 kDa	predicted protein	XP_002312472	XP_002312472	n
68 kDa	methylenetetrahydrofolate reductase	XP_002310366	r		96 kDa	unnamed protein product	CAO48630	CAO48630	n
68 kDa	10-formyltetrahydrofolate synthetase	XP_002297654	n		94 kDa	similar to elongation factor 2	XP_002266780	XP_002266780	r
68 kDa	THFS	NP_564571	n		94 kDa	predicted protein	XP_002310106	XP_002310106	n
68 kDa	predicted protein	XP_002302631	n		94 kDa	predicted protein (hypothetical protein)	XP_002307732	XP_002307732	n
67 kDa	Patellin-5, putative	EEF40608	n		93 kDa	hypothetical protein ="V_ATPase_I	XP_002265086	XP_002265086	r
67 kDa	Carotenoid isomerase, chloroplastic	Q8S4R4	r		93 kDa	Endoplasmin homolog	P35016	P35016	n
66 kDa	PI-phospholipase C PLC3	ABW81001	r		93 kDa	predicted protein	XP_001781151	XP_001781151	n
66 kDa	NAD-dependent malic enzyme 59 kDa isoform	P37225	r		92 kDa	unnamed protein product	CAO61061	CAO61061	n
66 kDa	Os11g0599500	NP_001068221	n		92 kDa	dynamin, putative	EEF29620	EEF29620	r
66 kDa	vicilin	CAP69670	n		92 kDa	phospholipase D	AAG48162	AAG48162	r
66 kDa	DWARF1/DIMINUTO	AAT90376	n		91 kDa	predicted protein	XP_002301373	XP_002301373	n
66 kDa	SKU5; copper ion binding	NP_192979	n		90 kDa	putative spindle disassembly related protein CDC48	ABF59516	ABF59516	n
66 kDa	ATP:citrate lyase	AAK13318	n		90 kDa	Protein SEY1	EEF34971	EEF34971	n
65 kDa	zeta-carotene desaturase	ABR57231	r		90 kDa	predicted protein	XP_001760080	XP_001760080	n
65 kDa	serine/threonine protein phosphatase 2a regulatory subunit A	EEF33251	n		89 kDa	loxc homologue	CAA05278	CAA05278	r
65 kDa	Phytoene dehydrogenase	P28554	r		89 kDa	Cell division cycle protein 48 homolog	Q96372	Q96372	n
65 kDa	Amylomaltase	Q06801	n		86 kDa	SEC6	NP_565026	NP_565026	n
65 kDa	Threonine dehydratase biosynthetic	P25306	r		86 kDa	cycloartenol synthase	ACA28830	ACA28830	n
64 kDa	2-isopropylmalate synthase A	O04973	n		86 kDa	leucine zipper-ef-hand containing transmembrane protein	EEF47327	EEF47327	r
64 kDa	cytosolic NADP-malic enzyme	AAB58728	r		85 kDa	methionine synthase	AAF74983	AAF74983	r
64 kDa	protein disulfide isomerase, putative	EEF32091	r		84 kDa	predicted protein	XP_002307604	XP_002307604	n
64 kDa	predicted protein	XP_002317739	n		83 kDa	hypothetical protein	CAN76773	CAN76773	n
63 kDa	predicted protein	XP_001774716	n		83 kDa	photosystem I P700 chlorophyll a apoprotein A1	YP_358674	YP_358674	n
63 kDa	d-3-phosphoglycerate dehydrogenase, putative	EEF43612	r		83 kDa	Os10g0569200	NP_001065446	NP_001065446	n
63 kDa	chaperonin-60 beta subunit	AAB39827	r		82 kDa	GcpE	AAO15447	AAO15447	n
63 kDa	putative ketol-acid reductoisomerase	ACF17638	r		82 kDa	photosystem I P700 apoprotein A2	YP_635638	YP_635638	n
63 kDa	Phosphoglucomutase	Q9M4G4	n		81 kDa	Heat shock protein 83	P51819	P51819	r
63 kDa	hypothetical protein	CAN83943	n		81 kDa	predicted protein	XP_002305796	XP_002305796	n
63 kDa	hypothetical protein	BAE98423	n		80 kDa	Transketolase	Q43848	Q43848	n
63 kDa	myrosinase TGG2	BAE98479	n		80 kDa	NADH-ubiquinone oxidoreductase 75 kDa subunit	Q43644	Q43644	n
62 kDa	predicted protein	XP_002315776	n		80 kDa	inorganic pyrophosphatase	ABF85694	ABF85694	r
62 kDa	unnamed protein product	CAL53654	u		80 kDa	Heat shock cognate protein 80	P36181	P36181	n
62 kDa	predicted protein	XP_002313525	n		80 kDa	putative long-chain acyl-CoA synthetase	ACF17664	ACF17664	r
62 kDa	unknown	ACJ85785	n		79 kDa	putative glyoxysomal fatty acid beta-oxidation multifunctional protein	BAG16526	BAG16526	r
62 kDa	HSP68=68 kda heat-stress DnaK homolog	AAB26551	n		78 kDa	pyrroline-5-carboxylate synthetase	ABY61079	ABY61079	n
62 kDa	glutamate/malate translocator	AAM89397	r		78 kDa	sulfite reductase	ACN23794	ACN23794	r
62 kDa	10-formyltetrahydrofolate synthetase	XP_001693688	n		78 kDa	phospholipase PLDa3	AAG50297	AAG50297	r
62 kDa	hypothetical protein	CAN78641	n		77 kDa	predicted protein	XP_002297878	XP_002297878	n
61 kDa	phosphoglycerate mutase	AAD24857	n		76 kDa	putative cytochrome reductase	ACF17649	ACF17649	n
61 kDa	putative aldehyde dehydrogenase MIS1	AAL70108	r		74 kDa	NADH dehydrogenase subunit 5	YP_173349	YP_173349	n
61 kDa	chaperonin-60kD	EEF44304	r		74 kDa	Endosomal P24A protein precursor, putative	EEF38881	EEF38881	n
61 kDa	Os02g0686400	NP_001047770	n		74 kDa	phosphoenolpyruvate carboxykinase	AAG01894	AAG01894	r
61 kDa	carotenoid cleavage dioxygenase 1B	AAT68188	r		73 kDa	Luminal-binding protein	P49118	P49118	n
61 kDa	HSP60	NP_189041	n		73 kDa	Heat shock 70 kDa protein	Q08276	Q08276	n
61 kDa	calnexin-like protein	BAD99512	r		73 kDa	Xaa-Pro aminopeptidase 2	CAC59824	CAC59824	r
61 kDa	lethal leaf spot 1-like protein	AAL32300	n		72 kDa	Hsc70	AAB42159	AAB42159	n
61 kDa	predicted protein	XP_002300696	n		72 kDa	hypothetical protein	CAN79736	CAN79736	n
61 kDa	hypothetical protein	XP_002283440	n		71 kDa	hypothetical protein	CAN71045	CAN71045	n
60 kDa	Leucine aminopeptidase 2	Q42876	r		71 kDa	receptor protein kinase-like protein	AAL40864	AAL40864	n
60 kDa	ATP synthase subunit beta	P17614	n		71 kDa	Os11g0703900	NP_001068540	NP_001068540	n
60 kDa	cytochrome c reductase-processing peptidase subunit I	AAB28041	n		70 kDa	NADP-malic enzyme	AAB58727	AAB58727	r
60 kDa	PFP	P21343	n		70 kDa	NAD-dependent malic enzyme 62 kDa isoform	P37221	P37221	r
60 kDa	predicted protein	XP_002328218	n		69 kDa	Os07g0134800	NP_001058845	NP_001058845	n
60 kDa	hypothetical pro	CAN81759	n		69 kDa	vacuolar H+-ATPase A1 subunit isoform; V-ATPase A1 subunit isoform	AAO23980	AAO23980	r
6 kDa	aminoacylase-1	CAB61883	n		69 kDa	unknown	ACJ85858	ACJ85858	n
59 kDa	TCP-1-epsilon	NP_173859	n		69 kDa	vacuolar sorting receptor protein PV72-like protein	ABC01915	ABC01915	n
59 kDa	Glutamate--cysteine ligase	O22493	r		68 kDa	endomembrane protein 70	NP_172919	NP_172919	n
59 kDa	cytochrome P450-dependent fatty acid hydroxylase	AAL54886	n		68 kDa	methylenetetrahydrofolate reductase	XP_002310366	XP_002310366	r
59 kDa	G6PD1	ABR45722	r		68 kDa	10-formyltetrahydrofolate synthetase	XP_002297654	XP_002297654	n
59 kDa	chaperonin containing t-complex protein 1	EEF45648	n		68 kDa	THFS	NP_564571	NP_564571	n
59 kDa	Impa2	ABM05488	n		68 kDa	predicted protein	XP_002302631	XP_002302631	n
59 kDa	CYP72A58	ABC69422	n		67 kDa	Patellin-5, putative	EEF40608	EEF40608	n
59 kDa	Os02g0232400	NP_001046373	n		67 kDa	Carotenoid isomerase, chloroplastic	Q8S4R4	Q8S4R4	r
58 kDa	acetyl-CoA carboxylase carboxyltransferase beta subunit	YP_635648	r		66 kDa	PI-phospholipase C PLC3	ABW81001	ABW81001	r
57 kDa	protein disulfide isomerase 2 precursor	ACF06590	r		66 kDa	NAD-dependent malic enzyme 59 kDa isoform	P37225	P37225	r
57 kDa	serine/threonine protein phosphatase 2A 55 kDa regulatory subunit Bbeta isoform	ACG29079	n		66 kDa	Os11g0599500	NP_001068221	NP_001068221	n
57 kDa	Glutamate decarboxylase; Short=GAD	P54767	r		66 kDa	vicilin	CAP69670	CAP69670	n
57 kDa	Catalase isozyme 1	P30264	r		66 kDa	DWARF1/DIMINUTO	AAT90376	AAT90376	n
57 kDa	Serine hydroxymethyltransferase	P50433	r		66 kDa	SKU5; copper ion binding	NP_192979	NP_192979	n
57 kDa	Catalase isozyme 2	P49316	r		66 kDa	ATP:citrate lyase	AAK13318	AAK13318	n
56 kDa	26S proteasome subunit S3	P93768	r		65 kDa	zeta-carotene desaturase	ABR57231	ABR57231	r
56 kDa	hypothetical protein	XP_002285864	n		65 kDa	serine/threonine protein phosphatase 2a regulatory subunit A	EEF33251	EEF33251	n
56 kDa	aminoaldehyde dehydrogenase 2	ACI43573	n		65 kDa	Phytoene dehydrogenase	P28554	P28554	r
56 kDa	photosystem II CP47 chlorophyll apoprotein	YP_740143	r		65 kDa	Amylomaltase	Q06801	Q06801	n
56 kDa	predicted protein	XP_001759464	n		65 kDa	Threonine dehydratase biosynthetic	P25306	P25306	r
55 kDa	aspartic protease	ABG37021	r		64 kDa	2-isopropylmalate synthase A	O04973	O04973	n
55 kDa	CLB1	BAA24382	n		64 kDa	cytosolic NADP-malic enzyme	AAB58728	AAB58728	r
55 kDa	Mitochondrial-processing peptidase subunit alpha	P29677	r		64 kDa	protein disulfide isomerase, putative	EEF32091	EEF32091	r
55 kDa	Pyruvate kinase	P22200	r		64 kDa	predicted protein	XP_002317739	XP_002317739	n
55 kDa	aspartic protease precursor	AAB18280	r		63 kDa	predicted protein	XP_001774716	XP_001774716	n
55 kDa	ATP synthase F1 subunit 1	YP_173459	r		63 kDa	d-3-phosphoglycerate dehydrogenase, putative	EEF43612	EEF43612	r
54 kDa	vacuolar H+-ATPase B subunit	AAF26445	r		63 kDa	chaperonin-60 beta subunit	AAB39827	AAB39827	r
54 kDa	Os06g0568200	NP_001057902	n		63 kDa	putative ketol-acid reductoisomerase	ACF17638	ACF17638	r
54 kDa	hypothetical protein	XP_002263145	n		63 kDa	Phosphoglucomutase	Q9M4G4	Q9M4G4	n
53 kDa	glucuronosyl transferase homolog	S39507	n		63 kDa	hypothetical protein	CAN83943	CAN83943	n
53 kDa	Adenosylhomocysteinase	Q9SWF5	n		63 kDa	hypothetical protein	BAE98423	BAE98423	n
53 kDa	chloroplast monodehydroascorbate reductase	ABG57052	n		63 kDa	myrosinase TGG2	BAE98479	BAE98479	n
53 kDa	dihydrolipoamide dehydrogenase precursor	AAN23154	r		62 kDa	predicted protein	XP_002315776	XP_002315776	n
53 kDa	ATP synthase CF1 beta chain	YP_514859	r		62 kDa	unnamed protein product	CAL53654	CAL53654	u
53 kDa	fatty acid hydroperoxide lyase	AAK27265	n		62 kDa	predicted protein	XP_002313525	XP_002313525	n
53 kDa	Ribulose bisphosphate carboxylase large chain	P11421	r		62 kDa	unknown	ACJ85785	ACJ85785	n
53 kDa	S-adenosyl-L-homocysteine hydrolase-like	ABB55380	r		62 kDa	HSP68=68 kda heat-stress DnaK homolog	AAB26551	AAB26551	n
53 kDa	putative vacuolar ATPase subunit H protein	AAO65974	r		62 kDa	glutamate/malate translocator	AAM89397	AAM89397	r
53 kDa	Xylose isomerase	EEF29973	n		62 kDa	10-formyltetrahydrofolate synthetase	XP_001693688	XP_001693688	n
522 kDa	hypothetical protein OsI_30520	EEC84151	n		62 kDa	hypothetical protein	CAN78641	CAN78641	n
52 kDa	pyruvate kinase	NP_001078275	n		61 kDa	phosphoglycerate mutase	AAD24857	AAD24857	n
52 kDa	unnamed protein product	CAA32429	n		61 kDa	putative aldehyde dehydrogenase MIS1	AAL70108	AAL70108	r
52 kDa	(Rubisco)ribulose-1,5-bisphosphate carboxylase/oxygenase large subunit	AAA84583	r		61 kDa	chaperonin-60kD	EEF44304	EEF44304	r
52 kDa	Sec61 transport protein	XP_002316850	n		61 kDa	Os02g0686400	NP_001047770	NP_001047770	n
52 kDa	PSII 44 kDa protein	YP_778486	r		61 kDa	carotenoid cleavage dioxygenase 1B	AAT68188	AAT68188	r
52 kDa	UTP--glucose-1-phosphate uridylyltransferase	P19595	r		61 kDa	HSP60	NP_189041	NP_189041	n
52 kDa	serine hydroxymethyltransferase	ABO61376	r		61 kDa	calnexin-like protein	BAD99512	BAD99512	r
52 kDa	predicted protein	XP_002319248	n		61 kDa	lethal leaf spot 1-like protein	AAL32300	AAL32300	n
52 kDa	hypothetical protein	CAN65150	n		61 kDa	predicted protein	XP_002300696	XP_002300696	n
52 kDa	geranylgeranyl reductase	BAH10639	r		61 kDa	hypothetical protein	XP_002283440	XP_002283440	n
51 kDa	aspartate aminotransferase-like	ABB55364	r		60 kDa	Leucine aminopeptidase 2	Q42876	Q42876	r
51 kDa	mitochondrial elongation factor Tu	CAA61511	r		60 kDa	ATP synthase subunit beta	P17614	P17614	n
51 kDa	putative aminotransferase	ACF17668	n		60 kDa	cytochrome c reductase-processing peptidase subunit I	AAB28041	AAB28041	n
51 kDa	RuBisCO activase	O49074	r		60 kDa	PFP	P21343	P21343	n
51 kDa	glutamate-1-semialdehyde 2	CAA46787	n		60 kDa	predicted protein	XP_002328218	XP_002328218	n
51 kDa	hypothetical protein	XP_002274807	n		60 kDa	hypothetical pro	CAN81759	CAN81759	n
51 kDa	alanine aminotransferase	EEF34475	n		59 kDa	TCP-1-epsilon	NP_173859	NP_173859	n
51 kDa	predicted protein	XP_002317337	n		59 kDa	Glutamate--cysteine ligase	O22493	O22493	r
50 kDa	GDP dissociation inhibitor 1-like	ABB87112	r		59 kDa	cytochrome P450-dependent fatty acid hydroxylase	AAL54886	AAL54886	n
50 kDa	phosphoglycerate kinase precursor-like protein	ABB72817	r		59 kDa	G6PD1	ABR45722	ABR45722	r
50 kDa	chloroplast elongation factor TuA (EF-TuA)	BAA01974	r		59 kDa	chaperonin containing t-complex protein 1	EEF45648	EEF45648	n
50 kDa	Polygalacturonase-2	P05117	n		59 kDa	Impa2	ABM05488	ABM05488	n
50 kDa	unknown	ABA46752	n		59 kDa	CYP72A58	ABC69422	ABC69422	n
50 kDa	alpha tubulin	ABP65320	n		59 kDa	Os02g0232400	NP_001046373	NP_001046373	n
50 kDa	26S proteasome subunit 4-like	ABB02638	n		58 kDa	acetyl-CoA carboxylase carboxyltransferase beta subunit	YP_635648	YP_635648	r
50 kDa	Os01g0282800	NP_001042761	n		57 kDa	protein disulfide isomerase 2 precursor	ACF06590	ACF06590	r
5 kDa	pathogenesis related protein 10	AAM22686	u		57 kDa	serine/threonine protein phosphatase 2A 55 kDa regulatory subunit Bbeta isoform	ACG29079	ACG29079	n
497 kDa	ubiquitin-protein ligase	EEF36461	n		57 kDa	Glutamate decarboxylase; Short=GAD	P54767	P54767	r
49 kDa	Elongation factor 1-alpha	P17786	r		57 kDa	Catalase isozyme 1	P30264	P30264	r
49 kDa	unknown	ABK93841	n		57 kDa	Serine hydroxymethyltransferase	P50433	P50433	r
49 kDa	eukaryotic peptide chain release factor subunit 1-3-like	ABB87106	r		57 kDa	Catalase isozyme 2	P49316	P49316	r
48 kDa	iaa-amino acid hydrolase 11	XP_002303219	n		56 kDa	26S proteasome subunit S3	P93768	P93768	r
48 kDa	2-phospho-D-glycerate hydro-lyase	P26300	n		56 kDa	hypothetical protein	XP_002285864	XP_002285864	n
48 kDa	ASP1	NP_180654	n		56 kDa	aminoaldehyde dehydrogenase 2	ACI43573	ACI43573	n
48 kDa	transaldolase	AAG16981	r		56 kDa	photosystem II CP47 chlorophyll apoprotein	YP_740143	YP_740143	r
48 kDa	glyceraldehyde-3-phosphate dehydrogenase B subunit	ABA86964	n		56 kDa	predicted protein	XP_001759464	XP_001759464	n
48 kDa	Histidine decarboxylase	P54772	n		55 kDa	aspartic protease	ABG37021	ABG37021	r
48 kDa	26S protease regulatory subunit 6A homolog	P54776	r		55 kDa	CLB1	BAA24382	BAA24382	n
48 kDa	malate dehydrogenase	CAH60894	r		55 kDa	Mitochondrial-processing peptidase subunit alpha	P29677	P29677	r
48 kDa	biotin-containing subunit of methylcrotonyl-CoA carboxylase	AAA19157	n		55 kDa	Pyruvate kinase	P22200	P22200	r
48 kDa	RPT1A	NP_175778	n		55 kDa	aspartic protease precursor	AAB18280	AAB18280	r
47 kDa	Calreticulin	Q40401	r		55 kDa	ATP synthase F1 subunit 1	YP_173459	YP_173459	r
47 kDa	Eukaryotic initiation factor 4A-11	Q40465	r		54 kDa	vacuolar H+-ATPase B subunit	AAF26445	AAF26445	r
47 kDa	unknown	ABA81876	n		54 kDa	Os06g0568200	NP_001057902	NP_001057902	n
47 kDa	26S protease regulatory subunit 6B homolog	P54778	n		54 kDa	hypothetical protein	XP_002263145	XP_002263145	n
47 kDa	26S proteasome AAA-ATPase subunit	NP_197500	n		53 kDa	glucuronosyl transferase homolog	S39507	S39507	n
47 kDa	molecular chaperone	ABH06547	r		53 kDa	Adenosylhomocysteinase	Q9SWF5	Q9SWF5	n
47 kDa	Os11g0696200	NP_001068510	n		53 kDa	chloroplast monodehydroascorbate reductase	ABG57052	ABG57052	n
47 kDa	porphobilinogen synthase	EEF48329	n		53 kDa	dihydrolipoamide dehydrogenase precursor	AAN23154	AAN23154	r
47 kDa	Eukaryotic initiation factor 4A-14	Q40467	r		53 kDa	ATP synthase CF1 beta chain	YP_514859	YP_514859	r
46 kDa	hypothetical protein	XP_002276800	n		53 kDa	fatty acid hydroperoxide lyase	AAK27265	AAK27265	n
46 kDa	isocitrate dehydrogenase	CAD24782	r		53 kDa	Ribulose bisphosphate carboxylase large chain	P11421	P11421	r
45 kDa	hypothetical protein	XP_002274975	n		53 kDa	S-adenosyl-L-homocysteine hydrolase-like	ABB55380	ABB55380	r
45 kDa	succinyl CoA ligase beta subunit	AAO22150	n		53 kDa	putative vacuolar ATPase subunit H protein	AAO65974	AAO65974	r
45 kDa	unknown	ABB16969	n		53 kDa	Xylose isomerase	EEF29973	EEF29973	n
45 kDa	Mannan endo-1,4-beta-mannosidase 4	Q8L5J1	n		52 kDa	pyruvate kinase	NP_001078275	NP_001078275	n
45 kDa	NADH dehydrogenase subunit 7	YP_717100	n		52 kDa	unnamed protein product	CAA32429	CAA32429	n
45 kDa	NAD-dependent epimerase/dehydratase family protein-like protein	ABB72807	n		52 kDa	(Rubisco)ribulose-1,5-bisphosphate carboxylase/oxygenase large subunit	AAA84583	AAA84583	r
45 kDa	metacaspase 1	AAM51555	n		52 kDa	Sec61 transport protein	XP_002316850	XP_002316850	n
45 kDa	unknown	ABA81881	n		52 kDa	PSII 44 kDa protein	YP_778486	YP_778486	r
44 kDa	Aminomethyltransferase	P54260	r		52 kDa	UTP--glucose-1-phosphate uridylyltransferase	P19595	P19595	r
44 kDa	ribosomal protein L3	AAR17783	n		52 kDa	serine hydroxymethyltransferase	ABO61376	ABO61376	r
44 kDa	predicted protein	XP_001764711	n		52 kDa	predicted protein	XP_002319248	XP_002319248	n
44 kDa	unknown	ACJ84721	n		52 kDa	hypothetical protein	CAN65150	CAN65150	n
43 kDa	EBP1	ABJ97690	n		52 kDa	geranylgeranyl reductase	BAH10639	BAH10639	r
43 kDa	unknown	ABA40441	n		51 kDa	aspartate aminotransferase-like	ABB55364	ABB55364	r
43 kDa	vacuolar H+-ATPase subunit C	ABH07428	r		51 kDa	mitochondrial elongation factor Tu	CAA61511	CAA61511	r
43 kDa	NADP-dependent isocitrate dehydrogenase-like protein	CAA76076	r		51 kDa	putative aminotransferase	ACF17668	ACF17668	n
43 kDa	predicted protein	XP_002310291	n		51 kDa	RuBisCO activase	O49074	O49074	r
43 kDa	V-ATPase subunit C	ABD32569	r		51 kDa	glutamate-1-semialdehyde 2	CAA46787	CAA46787	n
43 kDa	MAT 1	P43280	n		51 kDa	hypothetical protein	XP_002274807	XP_002274807	n
43 kDa	hypothetical protein	CAN64667	n		51 kDa	alanine aminotransferase	EEF34475	EEF34475	n
43 kDa	conserved hypothetical protein	EEF42758	n		51 kDa	predicted protein	XP_002317337	XP_002317337	n
43 kDa	tetratricoredoxin	AAL54858	r		50 kDa	GDP dissociation inhibitor 1-like	ABB87112	ABB87112	r
43 kDa	NAD-malate dehydrogenase	CAB45387	r		50 kDa	phosphoglycerate kinase precursor-like protein	ABB72817	ABB72817	r
42 kDa	Os01g0957200	NP_001045446	n		50 kDa	chloroplast elongation factor TuA (EF-TuA)	BAA01974	BAA01974	r
42 kDa	actin 2	ACL97685	r		50 kDa	Polygalacturonase-2	P05117	P05117	n
42 kDa	Formate dehydrogenase	Q07511	r		50 kDa	unknown	ABA46752	ABA46752	n
42 kDa	unknown	ABB87110	n		50 kDa	alpha tubulin	ABP65320	ABP65320	n
42 kDa	ADP/ATP translocator	AAB49700	r		50 kDa	26S proteasome subunit 4-like	ABB02638	ABB02638	n
42 kDa	hypothetical protein	XP_002279672	n		50 kDa	Os01g0282800	NP_001042761	NP_001042761	n
42 kDa	putative multispanning membrane protein	BAF00815	n		49 kDa	Elongation factor 1-alpha	P17786	P17786	r
41 kDa	predicted protein	XP_002324040	n		49 kDa	unknown	ABK93841	ABK93841	n
41 kDa	alcohol dehydrogenase 2b	AAA97409	r		49 kDa	eukaryotic peptide chain release factor subunit 1-3-like	ABB87106	ABB87106	r
41 kDa	ATP synthase gamma chain	P29790	r		48 kDa	iaa-amino acid hydrolase 11	XP_002303219	XP_002303219	n
41 kDa	Alcohol dehydrogenase 2	P28032	r		48 kDa	2-phospho-D-glycerate hydro-lyase	P26300	P26300	n
41 kDa	UDP-glucose:protein transglucosylase-like	ABA81861	n		48 kDa	ASP1	NP_180654	NP_180654	n
41 kDa	1-aminocyclopropane-1-carboxylate oxidase homolog	P10967	n		48 kDa	transaldolase	AAG16981	AAG16981	r
41 kDa	H+-transporting two-sector ATPase, C	ABN08957	r		48 kDa	glyceraldehyde-3-phosphate dehydrogenase B subunit	ABA86964	ABA86964	n
41 kDa	Os07g0627800	NP_001060347	n		48 kDa	Histidine decarboxylase	P54772	P54772	n
41 kDa	AAC1	NP_187470	n		48 kDa	26S protease regulatory subunit 6A homolog	P54776	P54776	r
41 kDa	osmotic stress-activated protein kinase	AAL89456	n		48 kDa	malate dehydrogenase	CAH60894	CAH60894	r
41 kDa	AT3g28710	AAG40030	n		48 kDa	biotin-containing subunit of methylcrotonyl-CoA carboxylase	AAA19157	AAA19157	n
41 kDa	E8 protein homolog	AAB71139	n		48 kDa	RPT1A	NP_175778	NP_175778	n
405 kDa	E3 ubiquitin protein ligase upl2, putative	EEF35034	r		47 kDa	Calreticulin	Q40401	Q40401	r
40 kDa	pre-pro-cysteine proteinase	CAA78403	n		47 kDa	Eukaryotic initiation factor 4A-11	Q40465	Q40465	r
40 kDa	3-isopropylmalate dehydrogenase	P29696	n		47 kDa	unknown	ABA81876	ABA81876	n
40 kDa	photosystem II protein D2	YP_665553	r		47 kDa	26S protease regulatory subunit 6B homolog	P54778	P54778	n
40 kDa	(S)-2-hydroxy-acid oxidase	P05414	n		47 kDa	26S proteasome AAA-ATPase subunit	NP_197500	NP_197500	n
40 kDa	CIG2	BAB63262	n		47 kDa	molecular chaperone	ABH06547	ABH06547	r
399 kDa	predicted protein	XP_001415739	n		47 kDa	Os11g0696200	NP_001068510	NP_001068510	n
399 kDa	predicted protein	XP_001415739	n		47 kDa	porphobilinogen synthase	EEF48329	EEF48329	n
39 kDa	Pto kinase interactor 1	AAC61805	n		47 kDa	Eukaryotic initiation factor 4A-14	Q40467	Q40467	r
39 kDa	fructose-bisphosphate aldolase-like protein	ABC01905			46 kDa	hypothetical protein	XP_002276800	XP_002276800	n
39 kDa	predicted protein	XP_002297861	n		46 kDa	isocitrate dehydrogenase	CAD24782	CAD24782	r
39 kDa	mitochondrial substrate carrier	ACJ65020	r		45 kDa	hypothetical protein	XP_002274975	XP_002274975	n
39 kDa	disulfide-isomerase precursor-like protein	ABB02620	r		45 kDa	succinyl CoA ligase beta subunit	AAO22150	AAO22150	n
39 kDa	monooxygenase	BAC23045	n		45 kDa	unknown	ABB16969	ABB16969	n
39 kDa	glutamine synthetase GS1	AAG40237	n		45 kDa	Mannan endo-1,4-beta-mannosidase 4	Q8L5J1	Q8L5J1	n
39 kDa	photosystem II protein D1	YP_636279	r		45 kDa	NADH dehydrogenase subunit 7	YP_717100	YP_717100	n
39 kDa	farnesyl pyrophosphate synthase	AAC73051	n		45 kDa	NAD-dependent epimerase/dehydratase family protein-like protein	ABB72807	ABB72807	n
39 kDa	mitochondrial phosphate translocator	BAF64711	r		45 kDa	metacaspase 1	AAM51555	AAM51555	n
39 kDa	cathepsin B-like cysteine proteinase	AAR25800	r		45 kDa	unknown	ABA81881	ABA81881	n
39 kDa	Os08g0567000	NP_001062545	n		44 kDa	Aminomethyltransferase	P54260	P54260	r
38 kDa	unknown	ABB02640	n		44 kDa	ribosomal protein L3	AAR17783	AAR17783	n
38 kDa	ribose-phosphate pyrophosphokinase 4 / phosphoribosyl diphosphate synthetase 4 (PRS4)	NP_181819	u		44 kDa	predicted protein	XP_001764711	XP_001764711	n
38 kDa	beta-cyanoalanine synthase like protein	BAB20032	n		44 kDa	unknown	ACJ84721	ACJ84721	n
38 kDa	predicted protein	XP_002314894	n		43 kDa	EBP1	ABJ97690	ABJ97690	n
38 kDa	hypothetical protein	XP_002263670	n		43 kDa	unknown	ABA40441	ABA40441	n
38 kDa	unknown	ABB16974	n		43 kDa	vacuolar H+-ATPase subunit C	ABH07428	ABH07428	r
38 kDa	Os03g0296400	NP_001049829	n		43 kDa	NADP-dependent isocitrate dehydrogenase-like protein	CAA76076	CAA76076	r
37 kDa	glyceraldehyde 3-phosphate dehydrogenase	AAM92008	r		43 kDa	predicted protein	XP_002310291	XP_002310291	n
37 kDa	unnamed protein product	BAA74434	n		43 kDa	V-ATPase subunit C	ABD32569	ABD32569	r
37 kDa	putative beta-subunit of K+ channels	CAA04451	r		43 kDa	MAT 1	P43280	P43280	n
37 kDa	TGB12K interacting protein 2	AAO91861	n		43 kDa	hypothetical protein	CAN64667	CAN64667	n
37 kDa	perakine reductase	AAX11684	n		43 kDa	conserved hypothetical protein	EEF42758	EEF42758	n
37 kDa	Glyceraldehyde-3-phosphate dehydrogenase	P26520	r		43 kDa	tetratricoredoxin	AAL54858	AAL54858	r
37 kDa	arginase 1	AAV36808	r		43 kDa	NAD-malate dehydrogenase	CAB45387	CAB45387	r
36 kDa	malate dehydrogenase	ABB16910	r		42 kDa	Os01g0957200	NP_001045446	NP_001045446	n
36 kDa	epoxide hydrolase	AAA81891	r		42 kDa	actin 2	ACL97685	ACL97685	r
36 kDa	NADH dehydrogenase subunit 1	YP_717098	n		42 kDa	Formate dehydrogenase	Q07511	Q07511	r
36 kDa	LeArcA2 protein	BAA76896	n		42 kDa	unknown	ABB87110	ABB87110	n
36 kDa	LeArcA1 protein	BAA76895	n		42 kDa	ADP/ATP translocator	AAB49700	AAB49700	r
36 kDa	plastid lipid associated protein CHRC	ABC42191	r		42 kDa	hypothetical protein	XP_002279672	XP_002279672	n
36 kDa	annexin p34	AAC97494	r		42 kDa	putative multispanning membrane protein	BAF00815	BAF00815	n
36 kDa	mitochondrial malate dehydrogenase	AAU29198	r		41 kDa	predicted protein	XP_002324040	XP_002324040	n
36 kDa	annexin p35	AAC97493	r		41 kDa	alcohol dehydrogenase 2b	AAA97409	AAA97409	r
36 kDa	chilling-responsive protein	ABS50432	n		41 kDa	ATP synthase gamma chain	P29790	P29790	r
36 kDa	unknown	ABK94786	n		41 kDa	Alcohol dehydrogenase 2	P28032	P28032	r
36 kDa	vacuole-associated annexin VCaB42	AAD24540	r		41 kDa	UDP-glucose:protein transglucosylase-like	ABA81861	ABA81861	n
36 kDa	1-aminocyclopropane-1-carboxylate oxidase	AAK68075	n		41 kDa	1-aminocyclopropane-1-carboxylate oxidase homolog	P10967	P10967	n
35 kDa	cytochrome f	YP_514865	r		41 kDa	H+-transporting two-sector ATPase, C	ABN08957	ABN08957	r
35 kDa	ripening regulated protein-like	ABA81857	n		41 kDa	Os07g0627800	NP_001060347	NP_001060347	n
35 kDa	unknown	ABK95816	n		41 kDa	AAC1	NP_187470	NP_187470	n
35 kDa	succinyl-CoA ligase alpha 1 subunit	AAN86619	r		41 kDa	osmotic stress-activated protein kinase	AAL89456	AAL89456	n
35 kDa	Chain A	1XG2_A	n		41 kDa	AT3g28710	AAG40030	AAG40030	n
35 kDa	unknown	ABB02648	n		41 kDa	E8 protein homolog	AAB71139	AAB71139	n
35 kDa	OEE1	P23322	r		40 kDa	pre-pro-cysteine proteinase	CAA78403	CAA78403	n
35 kDa	putative ferredoxin-NADP reductase	AAX57356	r		40 kDa	3-isopropylmalate dehydrogenase	P29696	P29696	n
35 kDa	hypothetical protein	XP_002284053	n		40 kDa	photosystem II protein D2	YP_665553	YP_665553	r
342 kDa	hypothetical protein	CAN60702	n		40 kDa	(S)-2-hydroxy-acid oxidase	P05414	P05414	n
342 kDa	hypothetical protein	CAN60702	n		40 kDa	CIG2	BAB63262	BAB63262	n
34 kDa	P0 ribosomal protein-like	ABB29933	n		39 kDa	Pto kinase interactor 1	AAC61805	AAC61805	n
34 kDa	dicyanin	AAF66242	u		39 kDa	fructose-bisphosphate aldolase-like protein	ABC01905	ABC01905
34 kDa	Os01g0174300	NP_001042163	n		39 kDa	predicted protein	XP_002297861	XP_002297861	n
33 kDa	unknown	ABA81868	n		39 kDa	mitochondrial substrate carrier	ACJ65020	ACJ65020	r
33 kDa	ASR4	AAY98032	n		39 kDa	disulfide-isomerase precursor-like protein	ABB02620	ABB02620	r
33 kDa	unknown	ABK23056	n		39 kDa	monooxygenase	BAC23045	BAC23045	n
32 kDa	oxoglutarate/malate translocator	AAY97866	r		39 kDa	glutamine synthetase GS1	AAG40237	AAG40237	n
32 kDa	putative uncoupling protein	AAL82482	r		39 kDa	photosystem II protein D1	YP_636279	YP_636279	r
32 kDa	ascorbate peroxidase	AAL35365	r		39 kDa	farnesyl pyrophosphate synthase	AAC73051	AAC73051	n
32 kDa	predicted protein	XP_002298583	n		39 kDa	mitochondrial phosphate translocator	BAF64711	BAF64711	r
32 kDa	Alpha-soluble NSF attachment protein	Q9M5P8	r		39 kDa	cathepsin B-like cysteine proteinase	AAR25800	AAR25800	r
32 kDa	Clp protease 2 proteolytic subunit	CAC67407	r		39 kDa	Os08g0567000	NP_001062545	NP_001062545	n
32 kDa	Os05g0401100	NP_001055486	n		38 kDa	unknown	ABB02640	ABB02640	n
31 kDa	PHB1	AAZ30376	n		38 kDa	ribose-phosphate pyrophosphokinase 4 / phosphoribosyl diphosphate synthetase 4 (PRS4)	NP_181819	NP_181819	u
31 kDa	Probable aquaporin PIP-type pTOM75	Q08451	n		38 kDa	beta-cyanoalanine synthase like protein	BAB20032	BAB20032	n
31 kDa	major intrinsic protein 2-like	ABB29939	n		38 kDa	predicted protein	XP_002314894	XP_002314894	n
31 kDa	protein phosphatase 2C	AAS86762	n		38 kDa	hypothetical protein	XP_002263670	XP_002263670	n
31 kDa	hypersensitive-induced reaction protein	AAS98165	n		38 kDa	unknown	ABB16974	ABB16974	n
31 kDa	chloroplast pigment-binding protein CP29	ABG73415	n		38 kDa	Os03g0296400	NP_001049829	NP_001049829	n
31 kDa	Type I (26 kD) CP29 polypeptide	CAA43590	n		37 kDa	glyceraldehyde 3-phosphate dehydrogenase	AAM92008	AAM92008	r
31 kDa	major intrinsic protein	ABJ97677	n		37 kDa	unnamed protein product	BAA74434	BAA74434	n
31 kDa	band 7 family protein	NP_566135	n		37 kDa	putative beta-subunit of K+ channels	CAA04451	CAA04451	r
31 kDa	predicted protein	XP_002324359	n		37 kDa	TGB12K interacting protein 2	AAO91861	AAO91861	n
30 kDa	thioredoxin peroxidase	CAC84143	n		37 kDa	perakine reductase	AAX11684	AAX11684	n
30 kDa	harpin binding protein 1	AAR26481	r		37 kDa	Glyceraldehyde-3-phosphate dehydrogenase	P26520	P26520	r
30 kDa	Os01g0358400	NP_001043015	n		37 kDa	arginase 1	AAV36808	AAV36808	r
30 kDa	40S ribosomal protein S2	EEF48884	n		36 kDa	malate dehydrogenase	ABB16910	ABB16910	r
30 kDa	Mitochondrial outer membrane protein porin of 34 kDa	P42055	n		36 kDa	epoxide hydrolase	AAA81891	AAA81891	r
30 kDa	40S ribosomal protein S3a-like	ABB87133	n		36 kDa	NADH dehydrogenase subunit 1	YP_717098	YP_717098	n
30 kDa	carbonic anhydrase	CAH60890	r		36 kDa	LeArcA2 protein	BAA76896	BAA76896	n
30 kDa	hypothetical protein	XP_002262754	n		36 kDa	LeArcA1 protein	BAA76895	BAA76895	n
30 kDa	40S ribosomal protein S4	ACF06604	n		36 kDa	plastid lipid associated protein CHRC	ABC42191	ABC42191	r
30 kDa	plasma membrane intrinsic protein PIP2	AAG02208	n		36 kDa	annexin p34	AAC97494	AAC97494	r
30 kDa	Histone H1	P37218	n		36 kDa	mitochondrial malate dehydrogenase	AAU29198	AAU29198	r
3 kDa	COSII_At3g10920	ACN73010	n		36 kDa	annexin p35	AAC97493	AAC97493	r
29 kDa	putative 24 kDa seed maturation protein-like protein	ABC01908	r		36 kDa	chilling-responsive protein	ABS50432	ABS50432	n
29 kDa	cytochrome c1	CAA56109	r		36 kDa	unknown	ABK94786	ABK94786	n
29 kDa	L-ascorbate peroxidase, cytosolic, putative	ACCESSION	n		36 kDa	vacuole-associated annexin VCaB42	AAD24540	AAD24540	r
29 kDa	rieske iron-sulfur protein-like	ABA81878	n		36 kDa	1-aminocyclopropane-1-carboxylate oxidase	AAK68075	AAK68075	n
29 kDa	Photosystem II 22 kDa protein	P54773	r		35 kDa	cytochrome f	YP_514865	YP_514865	r
29 kDa	carbonic anhydrase	CAQ30514	r		35 kDa	ripening regulated protein-like	ABA81857	ABA81857	n
29 kDa	14-3-3 protein	CAD43308	n		35 kDa	unknown	ABK95816	ABK95816	n
29 kDa	Chlorophyll a-b binding protein 4	P14278	n		35 kDa	succinyl-CoA ligase alpha 1 subunit	AAN86619	AAN86619	r
29 kDa	chlorophyll a/b binding protein	1609235A	r		35 kDa	Chain A	1XG2_A	1XG2_A	n
29 kDa	pom30	CAA63968	n		35 kDa	unknown	ABB02648	ABB02648	n
29 kDa	cytochrome c oxidase subunit II	ABB43241	n		35 kDa	OEE1	P23322	P23322	r
29 kDa	hypothetical protein	XP_002264828	n		35 kDa	putative ferredoxin-NADP reductase	AAX57356	AAX57356	r
29 kDa	14-3-3 protein 2	P93208	n		35 kDa	hypothetical protein	XP_002284053	XP_002284053	n
29 kDa	unknown	ACJ84486	n		34 kDa	P0 ribosomal protein-like	ABB29933	ABB29933	n
29 kDa	hypothetical protein	CAN70976	n		34 kDa	dicyanin	AAF66242	AAF66242	u
29 kDa	ATP synthase subunit d, putative	EEF29689	n		34 kDa	Os01g0174300	NP_001042163	NP_001042163	n
29 kDa	NADH-cytochrome B5 reductase, putative	EEF31419	n		33 kDa	unknown	ABA81868	ABA81868	n
29 kDa	Chlorophyll a-b binding protein 13	P27489	r		33 kDa	ASR4	AAY98032	AAY98032	n
29 kDa	Chlorophyll a-b binding protein 7	P10708	r		33 kDa	unknown	ABK23056	ABK23056	n
282 kDa	heat shock protein binding protein	EEF47017	n		32 kDa	oxoglutarate/malate translocator	AAY97866	AAY97866	r
28 kDa	ribosomal protein L2-like	ABB55374	n		32 kDa	putative uncoupling protein	AAL82482	AAL82482	r
28 kDa	unknown	ABB29922	n		32 kDa	ascorbate peroxidase	AAL35365	AAL35365	r
28 kDa	peptidyl-prolyl cis-trans isomerase, puta	EEF47428	r		32 kDa	predicted protein	XP_002298583	XP_002298583	n
28 kDa	ribosomal protein S6-like protein	ABA40470	n		32 kDa	Alpha-soluble NSF attachment protein	Q9M5P8	Q9M5P8	r
28 kDa	ribosomal protein L7	1909359B	n		32 kDa	Clp protease 2 proteolytic subunit	CAC67407	CAC67407	r
28 kDa	superoxide dismutase	CAE22480	r		32 kDa	Os05g0401100	NP_001055486	NP_001055486	n
28 kDa	OEE2	P29795	r		31 kDa	PHB1	AAZ30376	AAZ30376	n
28 kDa	hypothetical protein isoform 2	XP_002284990	n		31 kDa	Probable aquaporin PIP-type pTOM75	Q08451	Q08451	n
276 kDa	TOR (TARGET OF RAPAMYCIN)	NP_001117459	n		31 kDa	major intrinsic protein 2-like	ABB29939	ABB29939	n
27 kDa	ascorbate peroxidase	AAX84654	r		31 kDa	protein phosphatase 2C	AAS86762	AAS86762	n
27 kDa	20S proteasome subunit alpha-1	Q9XG77	n		31 kDa	hypersensitive-induced reaction protein	AAS98165	AAS98165	n
27 kDa	60S ribosomal protein L19	AAR83877	n		31 kDa	chloroplast pigment-binding protein CP29	ABG73415	ABG73415	n
27 kDa	cytosolic ascorbate peroxidase 1	AAZ77770	r		31 kDa	Type I (26 kD) CP29 polypeptide	CAA43590	CAA43590	n
27 kDa	putative vacuolar proton ATPase subunit E	AAF91469	n		31 kDa	major intrinsic protein	ABJ97677	ABJ97677	n
27 kDa	Chlorophyll a-b binding protein CP24 10A	P27524	r		31 kDa	band 7 family protein	NP_566135	NP_566135	n
27 kDa	putative alpha7 proteasome subunit	CAC43323	r		31 kDa	predicted protein	XP_002324359	XP_002324359	n
27 kDa	triose phosphate isomerase cytosolic isoform-like	ABB02628	r		30 kDa	thioredoxin peroxidase	CAC84143	CAC84143	n
27 kDa	proteasome, alpha subunit-like protein	ABA40445	n		30 kDa	harpin binding protein 1	AAR26481	AAR26481	r
27 kDa	expp1 protein precursor	CAJ77501	r		30 kDa	Os01g0358400	NP_001043015	NP_001043015	n
27 kDa	chaperonin 21 precursor	AAF60293	r		30 kDa	40S ribosomal protein S2	EEF48884	EEF48884	n
268 kDa	Translational activator GCN1	EEF40421	n		30 kDa	Mitochondrial outer membrane protein porin of 34 kDa	P42055	P42055	n
26 kDa	putative nucleoside diphosphate kinase III	AAY18431	n		30 kDa	40S ribosomal protein S3a-like	ABB87133	ABB87133	n
26 kDa	similar to aquaporin	BAD95790	r		30 kDa	carbonic anhydrase	CAH60890	CAH60890	r
26 kDa	alcohol dehydrogenase homolog	AAB00109	r		30 kDa	hypothetical protein	XP_002262754	XP_002262754	n
26 kDa	unknown	ABB87113	n		30 kDa	40S ribosomal protein S4	ACF06604	ACF06604	n
26 kDa	Superoxide dismutase	P11796	r		30 kDa	plasma membrane intrinsic protein PIP2	AAG02208	AAG02208	n
26 kDa	unknown	AAF75750	n		30 kDa	Histone H1	P37218	P37218	n
26 kDa	adenylate kinase 1	EEF51816	r		29 kDa	putative 24 kDa seed maturation protein-like protein	ABC01908	ABC01908	r
26 kDa	mitochondrial NADH:ubiquinone oxidoreductase complex I	ABD66512	n		29 kDa	cytochrome c1	CAA56109	CAA56109	r
26 kDa	unknown	ACJ84130	n		29 kDa	L-ascorbate peroxidase, cytosolic, putative	ACCESSION	ACCESSION	n
26 kDa	unknown	ABK21515	n		29 kDa	rieske iron-sulfur protein-like	ABA81878	ABA81878	n
253 kDa	predicted protein	XP_002302277	n		29 kDa	Photosystem II 22 kDa protein	P54773	P54773	r
25 kDa	60S ribosomal protein L10	P93847	n		29 kDa	carbonic anhydrase	CAQ30514	CAQ30514	r
25 kDa	ATMP2; heme binding	NP_190458	n		29 kDa	14-3-3 protein	CAD43308	CAD43308	n
25 kDa	glutathione S-transferase-like protein	AAL92873	n		29 kDa	Chlorophyll a-b binding protein 4	P14278	P14278	n
25 kDa	40S ribosomal protein S8	ACF06617	n		29 kDa	chlorophyll a/b binding protein	1609235A	1609235A	r
25 kDa	photosystem II oxygen-evolving complex protein 3	AAU03361	r		29 kDa	pom30	CAA63968	CAA63968	n
25 kDa	Ran binding protein-1	AAK53813	n		29 kDa	cytochrome c oxidase subunit II	ABB43241	ABB43241	n
25 kDa	unknown	ABA40452	n		29 kDa	hypothetical protein	XP_002264828	XP_002264828	n
25 kDa	unknown.	AAA80497	n		29 kDa	14-3-3 protein 2	P93208	P93208	n
25 kDa	predicted protein	XP_002304708	n		29 kDa	unknown	ACJ84486	ACJ84486	n
25 kDa	hypothetical protein	CAN69529	n		29 kDa	hypothetical protein	CAN70976	CAN70976	n
24 kDa	cytochrome b6	YP_740680	r		29 kDa	ATP synthase subunit d, putative	EEF29689	EEF29689	n
24 kDa	ethylene-responsive small GTP-binding protein	AAD46405	r		29 kDa	NADH-cytochrome B5 reductase, putative	EEF31419	EEF31419	n
24 kDa	proteasome regulatory particle subunit	ABD93490	r		29 kDa	Chlorophyll a-b binding protein 13	P27489	P27489	r
24 kDa	60S ribosomal protein L15	O82528	r		29 kDa	Chlorophyll a-b binding protein 7	P10708	P10708	r
24 kDa	GTP-binding protein	CAA49600	r		28 kDa	ribosomal protein L2-like	ABB55374	ABB55374	n
24 kDa	Rab11 GTPase	CAB65172	n		28 kDa	unknown	ABB29922	ABB29922	n
24 kDa	glutathione S-transferase	ABQ96852	r		28 kDa	peptidyl-prolyl cis-trans isomerase, puta	EEF47428	EEF47428	r
24 kDa	ras-related protein RAB8-3	BAB84324	n		28 kDa	ribosomal protein S6-like protein	ABA40470	ABA40470	n
24 kDa	predicted protein	XP_002300408	n		28 kDa	ribosomal protein L7	1909359B	1909359B	n
24 kDa	plasma membrane polypeptide	CAA69900	r		28 kDa	superoxide dismutase	CAE22480	CAE22480	r
24 kDa	hypothetical protein	CAN66526	n		28 kDa	OEE2	P29795	P29795	r
24 kDa	PSAF	NP_174418	n		28 kDa	hypothetical protein isoform 2	XP_002284990	XP_002284990	n
24 kDa	Cytochrome b6-f complex iron-sulfur subunit	Q69GY7	r		27 kDa	ascorbate peroxidase	AAX84654	AAX84654	r
23 kDa	acireductone dioxygenase	ABW34717	r		27 kDa	20S proteasome subunit alpha-1	Q9XG77	Q9XG77	n
23 kDa	40S ribosomal protein S5	AAR89617	r		27 kDa	60S ribosomal protein L19	AAR83877	AAR83877	n
23 kDa	Pathogen-related protein, related	ABD32938	r		27 kDa	cytosolic ascorbate peroxidase 1	AAZ77770	AAZ77770	r
23 kDa	60S ribosomal protein L13	AAQ96375	n		27 kDa	putative vacuolar proton ATPase subunit E	AAF91469	AAF91469	n
23 kDa	NADH-ubiquinone oxidoreductase 27 kDa subunit	P80261	n		27 kDa	Chlorophyll a-b binding protein CP24 10A	P27524	P27524	r
23 kDa	40S ribosomal protein S9	AAU93594	n		27 kDa	putative alpha7 proteasome subunit	CAC43323	CAC43323	r
23 kDa	small GTPase Rab2	AAL28022	r		27 kDa	triose phosphate isomerase cytosolic isoform-like	ABB02628	ABB02628	r
23 kDa	small GTP-binding protein	CAA69701	n		27 kDa	proteasome, alpha subunit-like protein	ABA40445	ABA40445	n
23 kDa	Photosystem I reaction center subunit II	P12372	r		27 kDa	expp1 protein precursor	CAJ77501	CAJ77501	r
23 kDa	unknown	ABB02623	n		27 kDa	chaperonin 21 precursor	AAF60293	AAF60293	r
23 kDa	CBS domain-containing protein	NP_196647	n		26 kDa	putative nucleoside diphosphate kinase III	AAY18431	AAY18431	n
23 kDa	predicted protein	XP_002329538	n		26 kDa	similar to aquaporin	BAD95790	BAD95790	r
23 kDa	hypothetical protein POPTRDRAFT_732598	XP_002320562	n		26 kDa	alcohol dehydrogenase homolog	AAB00109	AAB00109	r
22 kDa	ras-related GTP binding protein	ABK96799	n		26 kDa	unknown	ABB87113	ABB87113	n
22 kDa	FQR1	NP_200261	n		26 kDa	Superoxide dismutase	P11796	P11796	r
22 kDa	dehydroascorbate reductase	ABF59820	r		26 kDa	unknown	AAF75750	AAF75750	n
22 kDa	PIP2	ABF72433	n		26 kDa	adenylate kinase 1	EEF51816	EEF51816	r
22 kDa	unknown	ABB29957	n		26 kDa	mitochondrial NADH:ubiquinone oxidoreductase complex I	ABD66512	ABD66512	n
22 kDa	40S ribosomal protein S7-like protein	ABA40437	n		26 kDa	unknown	ACJ84130	ACJ84130	n
22 kDa	ADP-ribosylation factor 1	AAR18698	r		26 kDa	unknown	ABK21515	ABK21515	n
22 kDa	Peptide methionine sulfoxide reductase	P54153	n		25 kDa	60S ribosomal protein L10	P93847	P93847	n
22 kDa	cyclophilin ROC7-like	ABB86261	n		25 kDa	ATMP2; heme binding	NP_190458	NP_190458	n
22 kDa	small GTP-binding protein Sar1BNt-like protein	ABA46770	n		25 kDa	glutathione S-transferase-like protein	AAL92873	AAL92873	n
22 kDa	remorin 1	AAD28506	r		25 kDa	40S ribosomal protein S8	ACF06617	ACF06617	n
22 kDa	ripening regulated protein DDTFR10	AAG49034	n		25 kDa	photosystem II oxygen-evolving complex protein 3	AAU03361	AAU03361	r
22 kDa	unknown	ABA81856	n		25 kDa	Ran binding protein-1	AAK53813	AAK53813	n
22 kDa	peroxiredoxin, putative	EEF45351	n		25 kDa	unknown	ABA40452	ABA40452	n
22 kDa	ATP synthase protein MI25(ORF25)	P09003	n		25 kDa	unknown.	AAA80497	AAA80497	n
21 kDa	translocon-associated protein beta family protein-like	ABB87132	r		25 kDa	predicted protein	XP_002304708	XP_002304708	n
21 kDa	ribosomal protein L11-like	CAC12883	n		25 kDa	hypothetical protein	CAN69529	CAN69529	n
21 kDa	temperature-induced lipocalin'	ABB02383	n		24 kDa	cytochrome b6	YP_740680	YP_740680	r
21 kDa	unknown	ABB29928	n		24 kDa	ethylene-responsive small GTP-binding protein	AAD46405	AAD46405	r
21 kDa	temperature-induced lipocalin	ABB02390	n		24 kDa	proteasome regulatory particle subunit	ABD93490	ABD93490	r
21 kDa	ATP synthase CF0 B chain	ABB90029	r		24 kDa	60S ribosomal protein L15	O82528	O82528	r
21 kDa	unknown	ACJ83340	n		24 kDa	GTP-binding protein	CAA49600	CAA49600	r
20 kDa	ribosomal protein PETRP-like	ABB29954	n		24 kDa	Rab11 GTPase	CAB65172	CAB65172	n
20 kDa	hypothetical protein	XP_002271271	n		24 kDa	glutathione S-transferase	ABQ96852	ABQ96852	r
20 kDa	ATP synthase D chain	AAT40531	r		24 kDa	ras-related protein RAB8-3	BAB84324	BAB84324	n
20 kDa	RuBisCO small subunit 2A	P07179	n		24 kDa	predicted protein	XP_002300408	XP_002300408	n
20 kDa	40S ribosomal protein S10-like	ABB55361	n		24 kDa	plasma membrane polypeptide	CAA69900	CAA69900	r
20 kDa	unknown	ABR16971	n		24 kDa	hypothetical protein	CAN66526	CAN66526	n
20 kDa	unknown	ABA40438	n		24 kDa	PSAF	NP_174418	NP_174418	n
20 kDa	adenine phosphoribosyltransferase-like	ABB86271	r		24 kDa	Cytochrome b6-f complex iron-sulfur subunit	Q69GY7	Q69GY7	r
193 kDa	hypothetical protein	XP_002269905	n		23 kDa	acireductone dioxygenase	ABW34717	ABW34717	r
193 kDa	predicted protein	XP_002316201	n		23 kDa	40S ribosomal protein S5	AAR89617	AAR89617	r
193 kDa	clathrin heavy chain	NP_187724	n		23 kDa	Pathogen-related protein, related	ABD32938	ABD32938	r
191 kDa	Callose synthase 10	Q9SJM0	n		23 kDa	60S ribosomal protein L13	AAQ96375	AAQ96375	n
19 kDa	phospholipid hydroperoxide glutathione peroxidase	AAP59427	n		23 kDa	NADH-ubiquinone oxidoreductase 27 kDa subunit	P80261	P80261	n
19 kDa	Translationally-controlled tumor protein homolog	Q6DUX3	r		23 kDa	40S ribosomal protein S9	AAU93594	AAU93594	n
19 kDa	60S ribosomal protein L21-like protein	ABA40469	n		23 kDa	small GTPase Rab2	AAL28022	AAL28022	r
19 kDa	remorin 2	AAD28507	r		23 kDa	small GTP-binding protein	CAA69701	CAA69701	n
19 kDa	putative proteasome 20S beta1 subunit	AAS01048	r		23 kDa	Photosystem I reaction center subunit II	P12372	P12372	r
19 kDa	conserved hypothetical protein	EEF48610	n		23 kDa	unknown	ABB02623	ABB02623	n
19 kDa	conserved hypothetical protein	EEF48610	n		23 kDa	CBS domain-containing protein	NP_196647	NP_196647	n
19 kDa	developmental process IMP	ABD93571	n		23 kDa	predicted protein	XP_002329538	XP_002329538	n
18 kDa	Ribosomal protein L24E	ABE80118	n		23 kDa	hypothetical protein POPTRDRAFT_732598	XP_002320562	XP_002320562	n
18 kDa	unknown	ABA46765	n		22 kDa	ras-related GTP binding protein	ABK96799	ABK96799	n
18 kDa	unknown	ABB29921	n		22 kDa	FQR1	NP_200261	NP_200261	n
18 kDa	17.7 kD class I small heat shock protein	AAD30452	n		22 kDa	dehydroascorbate reductase	ABF59820	ABF59820	r
18 kDa	hypoghetical protein	CAC29087	n		22 kDa	PIP2	ABF72433	ABF72433	n
18 kDa	mitochondrial ATP synthesis coupled proton transport protein	ABF00094	n		22 kDa	unknown	ABB29957	ABB29957	n
18 kDa	putative ubiquitin extension protein	ABY21245	n		22 kDa	40S ribosomal protein S7-like protein	ABA40437	ABA40437	n
18 kDa	Peptidyl-prolyl cis-trans isomerase	P21568	n		22 kDa	ADP-ribosylation factor 1	AAR18698	AAR18698	r
18 kDa	putative cytosolic chaperonin delta subunit	AAY41425	n		22 kDa	Peptide methionine sulfoxide reductase	P54153	P54153	n
18 kDa	putative glycine-rich RNA binding protein-like	ABB87126	r		22 kDa	cyclophilin ROC7-like	ABB86261	ABB86261	n
178 kDa	putative ferredoxin-dependent glutamate synthase 1	ACF17655	r		22 kDa	small GTP-binding protein Sar1BNt-like protein	ABA46770	ABA46770	n
173 kDa	myosin XI-K	ABJ53199	n		22 kDa	remorin 1	AAD28506	AAD28506	r
172 kDa	predicted protein	XP_002303100	n		22 kDa	ripening regulated protein DDTFR10	AAG49034	AAG49034	n
17 kDa	Os02g0550100	NP_001047092	n		22 kDa	unknown	ABA81856	ABA81856	n
17 kDa	glycolate oxidase	BAD98962	n		22 kDa	peroxiredoxin, putative	EEF45351	EEF45351	n
17 kDa	cytochrome b6/f complex subunit IV	YP_636330	r		22 kDa	ATP synthase protein MI25(ORF25)	P09003	P09003	n
17 kDa	ribosomal protein L25-like protein	ABA46774	n		21 kDa	translocon-associated protein beta family protein-like	ABB87132	ABB87132	r
17 kDa	40S ribosomal protein S15-like	ABB55394	n		21 kDa	ribosomal protein L11-like	CAC12883	CAC12883	n
17 kDa	hypothetical protein	XP_002284455	n		21 kDa	temperature-induced lipocalin'	ABB02383	ABB02383	n
17 kDa	Chain L	2O01_L	n		21 kDa	unknown	ABB29928	ABB29928	n
17 kDa	Eukaryotic translation initiation factor 5A-3	Q9AXQ4	r		21 kDa	temperature-induced lipocalin	ABB02390	ABB02390	n
17 kDa	hypothetical protein	CAN68414	n		21 kDa	ATP synthase CF0 B chain	ABB90029	ABB90029	r
169 kDa	multidrug resistance protein ABC transporter family	XP_002321011	r		21 kDa	unknown	ACJ83340	ACJ83340	n
16 kDa	Os01g0834500	NP_001044720	n		20 kDa	ribosomal protein PETRP-like	ABB29954	ABB29954	n
16 kDa	ly200-like protein	ABA40471	n		20 kDa	hypothetical protein	XP_002271271	XP_002271271	n
16 kDa	histone 2b	ABM67703	n		20 kDa	ATP synthase D chain	AAT40531	AAT40531	r
16 kDa	40S ribosomal protein S24	EEF44143	n		20 kDa	RuBisCO small subunit 2A	P07179	P07179	n
16 kDa	40S ribosomal protein S19-like	ABB87116	n		20 kDa	40S ribosomal protein S10-like	ABB55361	ABB55361	n
16 kDa	hypothetical protein	ABB87124	n		20 kDa	unknown	ABR16971	ABR16971	n
16 kDa	Nucleoside diphosphate kinase	P47921	r		20 kDa	unknown	ABA40438	ABA40438	n
16 kDa	60S ribosomal protein L27	P41101	n		20 kDa	adenine phosphoribosyltransferase-like	ABB86271	ABB86271	r
16 kDa	hypothetical protein	XP_002265849	n		19 kDa	phospholipid hydroperoxide glutathione peroxidase	AAP59427	AAP59427	n
16 kDa	unknown	ABA46763	n		19 kDa	Translationally-controlled tumor protein homolog	Q6DUX3	Q6DUX3	r
16 kDa	actin depolymerizing factor	EEF29273	n		19 kDa	60S ribosomal protein L21-like protein	ABA40469	ABA40469	n
16 kDa	60S ribosomal protein L14	EEF33564	n		19 kDa	remorin 2	AAD28507	AAD28507	r
16 kDa	PSI-E subunit of photosystem I	BAA07667	r		19 kDa	putative proteasome 20S beta1 subunit	AAS01048	AAS01048	r
15 kDa	glyceraldehyde-3-phosphate dehydrogenase A subunit	ABY20971	n		19 kDa	conserved hypothetical protein	EEF48610	EEF48610	n
15 kDa	60S ribosomal protein L17-like protein	ABX75541	n		19 kDa	conserved hypothetical protein	EEF48610	EEF48610	n
15 kDa	histone H2B	CAB88668	n		19 kDa	developmental process IMP	ABD93571	ABD93571	n
15 kDa	ATP synthase CF1 epsilon chain	ABB90047	r		18 kDa	Ribosomal protein L24E	ABE80118	ABE80118	n
15 kDa	ribosomal protein S11	NP_054533	r		18 kDa	unknown	ABA46765	ABA46765	n
15 kDa	Histone H3.2.	P08903	r		18 kDa	unknown	ABB29921	ABB29921	n
15 kDa	F1O19.10(hypothetical protein)	AAK49590	n		18 kDa	17.7 kD class I small heat shock protein	AAD30452	AAD30452	n
15 kDa	Histone H2A.1	P25469	n		18 kDa	hypoghetical protein	CAC29087	CAC29087	n
15 kDa	Cytochrome b5	P49098	n		18 kDa	mitochondrial ATP synthesis coupled proton transport protein	ABF00094	ABF00094	n
15 kDa	unknown	ACJ85926	n		18 kDa	putative ubiquitin extension protein	ABY21245	ABY21245	n
15 kDa	photosystem I psaH protein	ABI84258	n		18 kDa	Peptidyl-prolyl cis-trans isomerase	P21568	P21568	n
15 kDa	putative beta4 proteasome subunit	CAC43325	n		18 kDa	putative cytosolic chaperonin delta subunit	AAY41425	AAY41425	n
15 kDa	copper-zinc superoxide dismutase	AAK26435	n		18 kDa	putative glycine-rich RNA binding protein-like	ABB87126	ABB87126	r
147 kDa	Os06g0258900	NP_001057323	n		17 kDa	Os02g0550100	NP_001047092	NP_001047092	n
143 kDa	ethylene signaling protein	AAS67011	n		17 kDa	glycolate oxidase	BAD98962	BAD98962	n
143 kDa	tripeptidyl peptidase II	EEF49096	n		17 kDa	cytochrome b6/f complex subunit IV	YP_636330	YP_636330	r
14 kDa	40S ribosomal protein S20	NP_190321	n		17 kDa	ribosomal protein L25-like protein	ABA46774	ABA46774	n
14 kDa	Cytochrome b-c1 complex subunit 7	P48502	r		17 kDa	40S ribosomal protein S15-like	ABB55394	ABB55394	n
14 kDa	unknown	ABK93580	n		17 kDa	hypothetical protein	XP_002284455	XP_002284455	n
14 kDa	small subunit ribosomal protein S16	AAR87752	n		17 kDa	Chain L	2O01_L	2O01_L	n
14 kDa	unknown	ABB29927	n		17 kDa	Eukaryotic translation initiation factor 5A-3	Q9AXQ4	Q9AXQ4	r
14 kDa	hypothetical protein	XP_002268941	n		17 kDa	hypothetical protein	CAN68414	CAN68414	n
14 kDa	Photosystem II 10 kDa polypeptide	P06183	r		16 kDa	Os01g0834500	NP_001044720	NP_001044720	n
14 kDa	ribosomal protein L14	YP_740239	r		16 kDa	ly200-like protein	ABA40471	ABA40471	n
137 kDa	coatomer alpha subunit	EEF49472	n		16 kDa	histone 2b	ABM67703	ABM67703	n
137 kDa	hypothetical protein	XP_002279779	n		16 kDa	40S ribosomal protein S24	EEF44143	EEF44143	n
13 kDa	NADH dehydrogenase	EEF49502	n		16 kDa	40S ribosomal protein S19-like	ABB87116	ABB87116	n
13 kDa	predicted protein	XP_002311198	n		16 kDa	hypothetical protein	ABB87124	ABB87124	n
13 kDa	fruit-ripening protein	AAC61780	u		16 kDa	Nucleoside diphosphate kinase	P47921	P47921	r
129 kDa	CSLD3 (CELLULOSE SYNTHASE-LIKE D3	NP_186955	n		16 kDa	60S ribosomal protein L27	P41101	P41101	n
123 kDa	chromosome region maintenance protein 1/exportin, putative	EEF42342	n		16 kDa	hypothetical protein	XP_002265849	XP_002265849	n
122 kDa	predicted protein	XP_002302891	n		16 kDa	unknown	ABA46763	ABA46763	n
121 kDa	importin beta-3, putative	EEF30321	r		16 kDa	actin depolymerizing factor	EEF29273	EEF29273	n
120 kDa	putative adapitin protein	AAS79593	n		16 kDa	60S ribosomal protein L14	EEF33564	EEF33564	n
12 kDa	Cytochrome c	P00061	n		16 kDa	PSI-E subunit of photosystem I	BAA07667	BAA07667	r
12 kDa	unnamed protein	CAO70485	n		15 kDa	glyceraldehyde-3-phosphate dehydrogenase A subunit	ABY20971	ABY20971	n
12 kDa	40S ribosomal protein S25	P46301	n		15 kDa	60S ribosomal protein L17-like protein	ABX75541	ABX75541	n
12 kDa	brain protein 44	ACG25942	n		15 kDa	histone H2B	CAB88668	CAB88668	n
12 kDa	succinate dehydrogenase subunit 4	AAK77854	n		15 kDa	ATP synthase CF1 epsilon chain	ABB90047	ABB90047	r
119 kDa	unnamed protein product	CAO63250	n		15 kDa	ribosomal protein S11	NP_054533	NP_054533	r
119 kDa	hypothetical protein	CAN75094	n		15 kDa	Histone H3.2.	P08903	P08903	r
117 kDa	F5M15.5	AAF79625	n		15 kDa	F1O19.10(hypothetical protein)	AAK49590	AAK49590	n
117 kDa	endoplasmic reticulum [ER]-type calcium ATPase	XP_002314209	n		15 kDa	Histone H2A.1	P25469	P25469	n
116 kDa	Os04g0390000	NP_001052638	n		15 kDa	Cytochrome b5	P49098	P49098	n
116 kDa	2-oxoglutarate dehydrogenase, putative	EEF33948	n		15 kDa	unknown	ACJ85926	ACJ85926	n
115 kDa	phototropin-1	ABN42185	n		15 kDa	photosystem I psaH protein	ABI84258	ABI84258	n
114 kDa	hypothetical protein	XP_002272722	n		15 kDa	putative beta4 proteasome subunit	CAC43325	CAC43325	n
113 kDa	Glycine dehydrogenase	O49954	r		15 kDa	copper-zinc superoxide dismutase	AAK26435	AAK26435	n
113 kDa	hypothetical protein	CAN67266	n		14 kDa	40S ribosomal protein S20	NP_190321	NP_190321	n
112 kDa	Eukaryotic translation initiation factor 3 subunit A	Q40554	r		14 kDa	Cytochrome b-c1 complex subunit 7	P48502	P48502	r
112 kDa	hypothetical protein	XP_002267514	n		14 kDa	unknown	ABK93580	ABK93580	n
110 kDa	heat shock protein	BAE06227	n		14 kDa	small subunit ribosomal protein S16	AAR87752	AAR87752	n
110 kDa	phosphoenolpyruvate carboxylase 2	CAB65171	n		14 kDa	unknown	ABB29927	ABB29927	n
110 kDa	Alpha-1,4 glucan phosphorylase L-1 isozyme	P04045	r		14 kDa	hypothetical protein	XP_002268941	XP_002268941	n
110 kDa	4-alpha-glucanotransferase	AAR99599	r		14 kDa	Photosystem II 10 kDa polypeptide	P06183	P06183	r
110 kDa	catalytic	EEF45897	n		14 kDa	ribosomal protein L14	YP_740239	YP_740239	r
110 kDa	phosphoenolpyruvate carboxylase	CAC28225	n		13 kDa	NADH dehydrogenase	EEF49502	EEF49502	n
11 kDa	60s acidic ribosomal protein-like protein	ABA40434	n		13 kDa	predicted protein	XP_002311198	XP_002311198	n
11 kDa	Histone H4	P35057	n		13 kDa	fruit-ripening protein	AAC61780	AAC61780	u
11 kDa	cytosolic ascorbate peroxidase isoform 3	ABA10743	n		12 kDa	Cytochrome c	P00061	P00061	n
11 kDa	groes chaperonin	EEF36369	r		12 kDa	unnamed protein	CAO70485	CAO70485	n
109 kDa	putative 26S proteasome subunit RPN2a	BAG16528	n		12 kDa	40S ribosomal protein S25	P46301	P46301	n
107 kDa	galactokinase	EEF34405	n		12 kDa	brain protein 44	ACG25942	ACG25942	n
107 kDa	lysine ketoglutarate reductase/saccharopine dehydrogenase biofunctional enzyme	ABF18958	n		12 kDa	succinate dehydrogenase subunit 4	AAK77854	AAK77854	n
107 kDa	hypothetical protein POPTRDRAFT_806590	XP_002318790	n		11 kDa	60s acidic ribosomal protein-like protein	ABA40434	ABA40434	n
106 kDa	hypothetical protein	XP_002282410	n		11 kDa	Histone H4	P35057	P35057	n
106 kDa	phototropin-2	ABI48276	n		11 kDa	cytosolic ascorbate peroxidase isoform 3	ABA10743	ABA10743	n
105 kDa	plasma membrane H+-ATPase isoform LHA2	AAD55399	r		11 kDa	groes chaperonin	EEF36369	EEF36369	r
105 kDa	PPDK	NP_001078396	n		9 kDa	photosystem II protein V	NP_054952	NP_054952	n
105 kDa	Plasma membrane ATPase 1	P22180	r		9 kDa	endoplasmic heat shock protein 90	ABY26951	ABY26951	n
105 kDa	alpha glucosidase II	CAE54480	r		9 kDa	putative Golgi-associated protein	AAF91484	AAF91484	n
105 kDa	unknown	ACN40292	n		8 kDa	Cytochrome b-c1 complex subunit 9	P46270	P46270	r
104 kDa	Pyruvate	Q39734	r		8 kDa	ATP synthase subunit 9	P60114	P60114	n
104 kDa	predicted protein ="Gelsolin	XP_002308941	n		8 kDa	hypothetical protein LOC_Os12g40210	ABA99168	ABA99168	n
102 kDa	ATP-dependent Clp protease ATP-binding subunit clpA homolog CD4B	P31542	r		7 kDa	ribosomal protein S28	XP_001691054	XP_001691054	n
102 kDa	hypothetical protein	CAN59846	n		7 kDa	glycine-rich protein	CAA42538	CAA42538	u
101 kDa	heat shock protein 101	CAI94865	n		7 kDa	vacuolar ATP-related protein	ABB00048	ABB00048	n
101 kDa	hypothetical protein	CAN72669	n		6 kDa	aminoacylase-1	CAB61883	CAB61883	n
101 kDa	predicted protein	XP_002323353	n		5 kDa	pathogenesis related protein 10	AAM22686	AAM22686	u
100 kDa	predicted protein	XP_002298020	n		3 kDa	COSII_At3g10920	ACN73010	ACN73010	n
1 kDa	Unknown protein 18	P85925	U		1 kDa	Unknown protein 18	P85925	P85925	U
